# Supplementary material for: Synthetic data at scale: a development model to efficiently leverage machine learning in agriculture
Source: Front Plant Sci. 2024 Sep 16;15:1360113. doi: 10.3389/fpls.2024.1360113 (PMC11439777; doi:10.3389/fpls.2024.1360113)
Supplement: Supplementary file 1 [file DataSheet1.zip]

Archive with 48 entries (38 files):
- Classifier/
- Classifier/environment.yml
- Classifier/Readme.md
- Classifier/src/
- Classifier/src/augmentation.py
- Classifier/src/check_installation.py
- Classifier/src/classifier.py
- Classifier/src/data_loader.py
- Classifier/src/evaluation.py
- Classifier/src/globals.py
- Classifier/src/models.py
- Leaf Textures/
- Leaf Textures/gen_maps/
- Leaf Textures/gen_maps/main.py
- Leaf Textures/test_dataset/
- Leaf Textures/test_dataset/healthy/
- Leaf Textures/test_dataset/healthy/000_Tomato_Leaf_ambientOcclusion.png
- Leaf Textures/test_dataset/healthy/000_Tomato_Leaf_basecolor.png
- Leaf Textures/test_dataset/healthy/000_Tomato_Leaf_height.png
- Leaf Textures/test_dataset/healthy/000_Tomato_Leaf_normal.png
- Leaf Textures/test_dataset/healthy/000_Tomato_Leaf_output.png
- Leaf Textures/test_dataset/infected/
- Leaf Textures/test_dataset/infected/004_Tomato_Leaf_ambientOcclusion.png
- Leaf Textures/test_dataset/infected/004_Tomato_Leaf_basecolor.png
- Leaf Textures/test_dataset/infected/004_Tomato_Leaf_height.png
- Leaf Textures/test_dataset/infected/004_Tomato_Leaf_normal.png
- Leaf Textures/test_dataset/infected/004_Tomato_Leaf_output.png
- Leaf Textures/Tomato_Leaf.sbs
- Leaf Textures/Tomato_Leaf.sbsar
- Plant Images/
- Plant Images/branch.blend
- Plant Images/env/
- Plant Images/env/01.jpg
- Plant Images/env/02.jpg
- Plant Images/env/03.jpg
- Plant Images/env/04.jpg
- Plant Images/move_script.py
- Plant Images/renderings/
- Plant Images/renderings/img0000.png
- Plant Images/renderings/img0001.png
- Plant Images/renderings/img0002.png
- Plant Images/renderings/img0003.png
- Plant Images/renderings/img0004.png
- Plant Images/renderings/img0005.png
- Plant Images/renderings/img0006.png
- Plant Images/renderings/img0007.png
- Plant Images/renderings/img0008.png
- Readme.txt
