# Supplementary material for: Synthetic data at scale: a development model to efficiently leverage machine learning in agriculture
Source: Front Plant Sci. 2024 Sep 16;15:1360113. doi: 10.3389/fpls.2024.1360113 (PMC11439777; doi:10.3389/fpls.2024.1360113)
Supplement: Supplementary file 1 [file DataSheet1.zip › Classifier/environment.yml]

name: tensorflow
channels:
  - conda-forge
  - defaults
dependencies:
  - aom=3.5.0=h63175ca_0
  - blosc=1.21.1=h74325e0_3
  - brotli=1.0.9=h8ffe710_7
  - brotli-bin=1.0.9=h8ffe710_7
  - bzip2=1.0.8=h8ffe710_4
  - c-blosc2=2.4.3=h183a6f4_0
  - ca-certificates=2022.10.11=haa95532_0
  - certifi=2022.9.24=py310haa95532_0
  - cfitsio=4.1.0=h5a969a9_0
  - charls=2.3.4=h39d44d4_0
  - cloudpickle=2.2.0=pyhd8ed1ab_0
  - contourpy=1.0.5=py310h232114e_0
  - cudatoolkit=11.2.2=h933977f_10
  - cudnn=8.1.0.77=h3e0f4f4_0
  - cycler=0.11.0=pyhd8ed1ab_0
  - cytoolz=0.12.0=py310he2412df_0
  - dask-core=2022.10.0=pyhd8ed1ab_1
  - dav1d=1.0.0=h8ffe710_1
  - expat=2.4.9=h1537add_0
  - ffmpeg=4.4.2=gpl_h952562b_108
  - font-ttf-dejavu-sans-mono=2.37=hab24e00_0
  - font-ttf-inconsolata=3.000=h77eed37_0
  - font-ttf-source-code-pro=2.038=h77eed37_0
  - font-ttf-ubuntu=0.83=hab24e00_0
  - fontconfig=2.14.0=h720f74d_1
  - fonts-conda-ecosystem=1=0
  - fonts-conda-forge=1=0
  - fonttools=4.37.4=py310h8d17308_0
  - freeglut=3.2.2=h0e60522_1
  - freetype=2.12.1=h546665d_0
  - fsspec=2022.10.0=pyhd8ed1ab_0
  - geos=3.11.0=h39d44d4_0
  - gettext=0.19.8.1=h5728263_1009
  - giflib=5.2.1=h8d14728_2
  - glib=2.74.0=h12be248_0
  - glib-tools=2.74.0=h12be248_0
  - graphviz=2.38=hfd603c8_2
  - gst-plugins-base=1.20.3=h001b923_2
  - gstreamer=1.20.3=h6b5321d_2
  - icu=70.1=h0e60522_0
  - imagecodecs=2022.9.26=py310hd89ffe8_0
  - imageio=2.22.0=pyhfa7a67d_0
  - imgaug=0.4.0=pyhd8ed1ab_1
  - intel-openmp=2022.1.0=h57928b3_3787
  - jasper=2.0.33=h77af90b_0
  - joblib=1.2.0=pyhd8ed1ab_0
  - jpeg=9e=h8ffe710_2
  - jxrlib=1.1=h8ffe710_2
  - keras=2.10.0=pyhd8ed1ab_0
  - kiwisolver=1.4.4=py310h476a331_0
  - krb5=1.19.3=h1176d77_0
  - lcms2=2.12=h2a16943_0
  - lerc=4.0.0=h63175ca_0
  - libaec=1.0.6=h39d44d4_0
  - libavif=0.10.1=h8f5c5bc_2
  - libblas=3.9.0=16_win64_mkl
  - libbrotlicommon=1.0.9=h8ffe710_7
  - libbrotlidec=1.0.9=h8ffe710_7
  - libbrotlienc=1.0.9=h8ffe710_7
  - libcblas=3.9.0=16_win64_mkl
  - libclang13=14.0.6=default_h8992b79_0
  - libcurl=7.85.0=heaf79c2_0
  - libdeflate=1.14=hcfcfb64_0
  - libffi=3.4.2=h8ffe710_5
  - libglib=2.74.0=h79619a9_0
  - libiconv=1.17=h8ffe710_0
  - liblapack=3.9.0=16_win64_mkl
  - liblapacke=3.9.0=16_win64_mkl
  - libogg=1.3.4=h8ffe710_1
  - libopencv=4.6.0=py310hb1fdf93_4
  - libpng=1.6.38=h19919ed_0
  - libprotobuf=3.21.7=h12be248_0
  - libsqlite=3.39.4=hcfcfb64_0
  - libssh2=1.10.0=h680486a_3
  - libtiff=4.4.0=h8e97e67_4
  - libvorbis=1.3.7=h0e60522_0
  - libwebp-base=1.2.4=h8ffe710_0
  - libxcb=1.13=hcd874cb_1004
  - libxml2=2.9.14=hf5bbc77_4
  - libzlib=1.2.12=hcfcfb64_3
  - libzopfli=1.0.3=h0e60522_0
  - locket=1.0.0=pyhd8ed1ab_0
  - lz4-c=1.9.3=h8ffe710_1
  - m2w64-gcc-libgfortran=5.3.0=6
  - m2w64-gcc-libs=5.3.0=7
  - m2w64-gcc-libs-core=5.3.0=7
  - m2w64-gmp=6.1.0=2
  - m2w64-libwinpthread-git=5.0.0.4634.697f757=2
  - matplotlib=3.6.0=py310h5588dad_0
  - matplotlib-base=3.6.0=py310h51140c5_0
  - mkl=2022.1.0=h6a75c08_874
  - msys2-conda-epoch=20160418=1
  - munkres=1.1.4=pyh9f0ad1d_0
  - networkx=2.8.7=pyhd8ed1ab_0
  - numpy=1.23.3=py310h4a8f9c9_0
  - opencv=4.6.0=py310h5588dad_4
  - openh264=2.3.1=h63175ca_1
  - openjpeg=2.5.0=hc9384bd_1
  - openssl=1.1.1s=h2bbff1b_0
  - packaging=21.3=pyhd8ed1ab_0
  - partd=1.3.0=pyhd8ed1ab_0
  - pcre2=10.37=hdfff0fc_1
  - pillow=9.2.0=py310h52929f7_2
  - pip=22.2.2=pyhd8ed1ab_0
  - ply=3.11=py_1
  - pthread-stubs=0.4=hcd874cb_1001
  - py-opencv=4.6.0=py310hbbfc1a7_4
  - pydot=1.4.1=py310haa95532_0
  - pydotplus=2.0.2=py_3
  - pyparsing=3.0.9=pyhd8ed1ab_0
  - pyqt=5.15.7=py310hbabf5d4_0
  - pyqt5-sip=12.11.0=py310h8a704f9_0
  - python=3.10.6=h9a09f29_0_cpython
  - python-dateutil=2.8.2=pyhd8ed1ab_0
  - python_abi=3.10=2_cp310
  - pywavelets=1.3.0=py310h2873277_1
  - pyyaml=6.0=py310he2412df_4
  - qt-main=5.15.6=hf0cf448_0
  - scikit-image=0.19.3=py310hf5e1058_1
  - scikit-learn=1.1.2=py310h3a564e9_0
  - scipy=1.9.1=py310h578b7cb_0
  - setuptools=65.4.1=pyhd8ed1ab_0
  - shapely=1.8.5=py310h3734685_0
  - sip=6.6.2=py310h8a704f9_0
  - six=1.16.0=pyh6c4a22f_0
  - snappy=1.1.9=h82413e6_1
  - svt-av1=1.2.1=h0e60522_0
  - tbb=2021.6.0=h91493d7_0
  - threadpoolctl=3.1.0=pyh8a188c0_0
  - tifffile=2022.10.10=pyhd8ed1ab_0
  - tk=8.6.12=h8ffe710_0
  - toml=0.10.2=pyhd8ed1ab_0
  - toolz=0.12.0=pyhd8ed1ab_0
  - tornado=6.2=py310he2412df_0
  - tzdata=2022d=h191b570_0
  - ucrt=10.0.20348.0=h57928b3_0
  - unicodedata2=14.0.0=py310he2412df_1
  - vc=14.2=hb210afc_7
  - vs2015_runtime=14.29.30139=h890b9b1_7
  - wheel=0.37.1=pyhd8ed1ab_0
  - x264=1!164.3095=h8ffe710_2
  - x265=3.5=h2d74725_3
  - xorg-libxau=1.0.9=hcd874cb_0
  - xorg-libxdmcp=1.1.3=hcd874cb_0
  - xz=5.2.6=h8d14728_0
  - yaml=0.2.5=h8ffe710_2
  - zfp=1.0.0=h0e60522_2
  - zlib=1.2.12=hcfcfb64_3
  - zlib-ng=2.0.6=h8ffe710_0
  - zstd=1.5.2=h7755175_4
  - pip:
      - absl-py==1.2.0
      - astunparse==1.6.3
      - cachetools==5.2.0
      - charset-normalizer==2.1.1
      - flatbuffers==22.9.24
      - gast==0.4.0
      - google-auth==2.12.0
      - google-auth-oauthlib==0.4.6
      - google-pasta==0.2.0
      - grpcio==1.49.1
      - h5py==3.7.0
      - idna==3.4
      - keras-preprocessing==1.1.2
      - libclang==14.0.6
      - markdown==3.4.1
      - markupsafe==2.1.1
      - oauthlib==3.2.1
      - opt-einsum==3.3.0
      - protobuf==3.19.6
      - pyasn1==0.4.8
      - pyasn1-modules==0.2.8
      - requests==2.28.1
      - requests-oauthlib==1.3.1
      - rsa==4.9
      - tensorboard==2.10.1
      - tensorboard-data-server==0.6.1
      - tensorboard-plugin-wit==1.8.1
      - tensorflow==2.10.0
      - tensorflow-estimator==2.10.0
      - tensorflow-gpu==2.10.0
      - tensorflow-io-gcs-filesystem==0.27.0
      - termcolor==2.0.1
      - typing-extensions==4.3.0
      - urllib3==1.26.12
      - werkzeug==2.2.2
      - wrapt==1.14.1
prefix: C:\Users\student\miniconda3\envs\tensorflow
