# Supplementary material for: Synthetic data at scale: a development model to efficiently leverage machine learning in agriculture
Source: Front Plant Sci. 2024 Sep 16;15:1360113. doi: 10.3389/fpls.2024.1360113 (PMC11439777; doi:10.3389/fpls.2024.1360113)
Supplement: Supplementary file 1 [file DataSheet1.zip › Classifier/Readme.md]

Synthetic Data at Scale: A Development Model to Efficiently Leverage Machine Learning in Agriculture
================================================================================================


This code implements the classifier used in "Synthetic Data at Scale: A Development Model to Efficiently Leverage Machine Learning in Agriculture". Apart from reproducing the results shown in the paper, it can also act as a general framework for building classifiers for new data sets.

The python environment used is specified in `environment.yml`.

Overview
==========

Important files:

- `classifier.py` is the main file, which is used to start training and evaluation.
- `evaluation.py` implements some evaluation functions.
- `models.py` defines the architecture of the classifier.
- `data_loader.py` load a data set from folders.
- `augmentation.py` defines the data augmentation modes during loading.


Datasets
--------

Datasets should be stored inside a folder defined in `g_dataset_main_dir` in `globals.py`. The folder structure is:
```
My_Dataset
	train
		healthy
			0000.png
			...
		infected
			0000.png
			...
	val
		healthy
			0000.png
			...
		infected
			0000.png
			...
```
I.e. one subfolder for each class in which the image files are stored. They must match the classes defined in the parameter dictionary (see below).

By default, a sorted list of `.jpg` and `.png` files are loaded. Numbers do not need to be consecutive. This can be adjusted in `data_loader.py`.


Training
--------------

The `run()` function initializes the network and executes it then in the selected mode.

Networks are build from a parameter dictionary which contains all important data. As done in the code, new tests should always create a new parameter dictionary which is then passed to the appropriate functions. This way, changes between development iterations are very clear.

During training, a subdirectory named after the network is created in `g_trained_models_output_dir` (defined in `globals.py`), which contains training statistics and the network checkpoints.

The `initial_training_checkpoint` field in the parameter dictionary can be used to start the training not from skratch. If the architecture remains the same, a new training with otherwise different parameters can be started from an old checkpoint (e.g. training the first half with a different augmentation mode than the second).
