# Supplementary material for: Synthetic data at scale: a development model to efficiently leverage machine learning in agriculture
Source: Front Plant Sci. 2024 Sep 16;15:1360113. doi: 10.3389/fpls.2024.1360113 (PMC11439777; doi:10.3389/fpls.2024.1360113)
Supplement: Supplementary file 1 [file DataSheet1.zip › Classifier/src/augmentation.py]

import numpy as np
import random
import cv2
from imgaug import augmenters as iaa
from imgaug import parameters as iap

def random_brightness(img, low=0.5, high=1.5):
	value1 = random.uniform(low, high)
	value2 = random.uniform(low, high)

	hsv = cv2.cvtColor(img, cv2.COLOR_BGR2HSV)
	hsv = np.array(hsv, dtype=np.float64)
	hsv[:, :, 1] = hsv[:, :, 1] * value1
	hsv[:, :, 1][hsv[:, :, 1] > 255] = 255
	hsv[:, :, 2] = hsv[:, :, 2] * value2
	hsv[:, :, 2][hsv[:, :, 2] > 255] = 255
	hsv = np.array(hsv, dtype=np.uint8)
	img = cv2.cvtColor(hsv, cv2.COLOR_HSV2BGR)
	return img


# def random_brightness(img, low=-0.5, high=2.5):
#     value1 = random.uniform(-5, 5)
#     value2 = random.uniform(-0.5, 2.0)
#     value3 = random.uniform(low, high)

#     hsv = cv2.cvtColor(img, cv2.COLOR_BGR2HSV)
#     hsv = np.array(hsv, dtype = np.float64)
#     #hsv[:,:,0] = hsv[:,:,0]*value1
#     hsv[:,:,1] = np.clip(hsv[:,:,1]*value2, 0, 255)
#     hsv[:,:,2] = hsv[:,:,2]*value3
#     hsv[:,:,2][hsv[:,:,2]>255]  = 255
#     hsv = np.array(hsv, dtype = np.uint8)
#     img = cv2.cvtColor(hsv, cv2.COLOR_HSV2BGR)
#     return img


def random_horizontal_flip(img):
	if random.random() > 0.5:
		return cv2.flip(img, 1)
	else:
		return img


def fill(img, h, w):
	img = cv2.resize(img, (h, w), cv2.INTER_CUBIC)
	return img


def random_zoom(img, image_size):
	value = random.uniform(0.1, 0.8)
	h, w = img.shape[:2]

	# h_taken = int(value*h)
	# w_taken = int(value*w)
	# h_start = random.randint(0, h-h_taken)
	# w_start = random.randint(0, w-w_taken)

	tmp1 = random.randint(-20, 20)
	tmp2 = random.randint(-20, 20)
	w_taken = 76 + tmp1
	h_taken = 56 + tmp2
	h_start = 100 + tmp1  # h - int(h_taken/2)
	w_start = 100 + tmp2  # w - int(w_taken/2)

	img = img[h_start:h_start + h_taken, w_start:w_start + w_taken, :]
	img = cv2.resize(img, (image_size, image_size))
	img = fill(img, h, w)
	return img


def random_rotation(img, angle=90):
	angle = int(random.uniform(-angle, angle))
	h, w = img.shape[:2]
	M = cv2.getRotationMatrix2D((int(w / 2), int(h / 2)), angle, 1)
	img = cv2.warpAffine(img, M, (w, h))
	return img


def legacy(img, image_size):
	img = random_zoom(img, image_size)
	img = random_brightness(img)
	img = random_horizontal_flip(img)
	img = random_rotation(img)

	# TODO use this as well
	noise = np.random.normal(0, 0.01 * 255, img.shape)
	img = img.astype(np.float32) + noise

	img = np.clip(img, 0, 255)
	return img

def simple_01(img):
	aug = iaa.Sequential([
		iaa.Fliplr(0.5),  # horizontal flips
		iaa.Crop(percent=(0, 0.1)),  # random crops
		# Small gaussian blur with random sigma between 0 and 0.5.
		# But we only blur about 50% of all images.
		iaa.Sometimes(
			0.5,
			iaa.GaussianBlur(sigma=(0, 0.5))
		),
		iaa.Sometimes(
			0.15,
			iaa.AdditiveLaplaceNoise(scale=(0.05 * 255, 0.2 * 255), per_channel=True)
		),
		# Strengthen or weaken the contrast in each image.
		iaa.LinearContrast((0.75, 1.5)),
		# Add gaussian noise.
		# For 50% of all images, we sample the noise once per pixel.
		# For the other 50% of all images, we sample the noise per pixel AND
		# channel. This can change the color (not only brightness) of the
		# pixels.
		iaa.AdditiveGaussianNoise(loc=0, scale=(0.0, 0.05 * 255), per_channel=0.5),
		# Make some images brighter and some darker.
		# In 20% of all cases, we sample the multiplier once per channel,
		# which can end up changing the color of the images.
		iaa.Multiply((0.8, 1.2), per_channel=0.2),
		# Apply affine transformations to each image.
		# Scale/zoom them, translate/move them, rotate them and shear them.
		iaa.AddToHueAndSaturation(iap.Normal(0, 20), per_channel=True),
		iaa.Affine(
			scale={"x": (0.8, 1.2), "y": (0.8, 1.2)},
			translate_percent={"x": (-0.2, 0.2), "y": (-0.2, 0.2)},
			rotate=(-25, 25),
			shear=(-8, 8)
		)
	], random_order=True)  # apply augmenters in random order
	img = aug(images=[img])
	img = np.array(img[0], dtype=np.float)
	return img


def heavy_01(img):
	aug = iaa.Sequential([
		iaa.Fliplr(0.5),  # horizontal flips
		iaa.Flipud(0.5),
		iaa.Crop(percent=(0, 0.2)),
		iaa.Sometimes(
			0.25,
			iaa.GaussianBlur(sigma=(0, 0.5))
		),
		iaa.Sometimes(
			0.25,
			iaa.GaussianBlur(sigma=(0, 1))
		),
		iaa.Sometimes(
			0.25,
			iaa.AdditiveLaplaceNoise(scale=(0.05 * 255, 0.4 * 255), per_channel=True)
		),
		iaa.LinearContrast((0.5, 2)),
		iaa.AdditiveGaussianNoise(loc=0, scale=(0.0, 0.1 * 255), per_channel=0.5),
		iaa.Multiply((0.6, 1.7), per_channel=0.2),
		iaa.AddToHueAndSaturation(iap.Normal(0, 50), per_channel=True),
		iaa.Affine(
			scale={"x": (0.8, 1.2), "y": (0.8, 1.2)},
			translate_percent={"x": (-0.2, 0.2), "y": (-0.2, 0.2)},
			rotate=(-25, 25),
			shear=(-8, 8)
		)
	], random_order=True)  # apply augmenters in random order
	img = aug(images=[img])
	img = np.array(img[0], dtype=np.float)
	return img
