# Supplementary material for: Synthetic data at scale: a development model to efficiently leverage machine learning in agriculture
Source: Front Plant Sci. 2024 Sep 16;15:1360113. doi: 10.3389/fpls.2024.1360113 (PMC11439777; doi:10.3389/fpls.2024.1360113)
Supplement: Supplementary file 1 [file DataSheet1.zip › Classifier/src/check_installation.py]

import tensorflow as tf

print(tf.__version__)

devices = tf.config.list_physical_devices("GPU")
#print(tf.test.gpu_device_name())

print("Num GPUs Available: ", len(devices))
print(devices)
