# Supplementary material for: Synthetic data at scale: a development model to efficiently leverage machine learning in agriculture
Source: Front Plant Sci. 2024 Sep 16;15:1360113. doi: 10.3389/fpls.2024.1360113 (PMC11439777; doi:10.3389/fpls.2024.1360113)
Supplement: Supplementary file 1 [file DataSheet1.zip › Classifier/src/classifier.py]

import os
import tensorflow as tf
from os.path import join
import os
import re
from matplotlib import pyplot as plt
import datetime

from keras.models import load_model

import random
import numpy as np
from sklearn.manifold import TSNE
import matplotlib
from sklearn import manifold

import data_loader
import models
import evaluation

from globals import *


# os.add_dll_directory("C:/Program Files/NVIDIA GPU Computing Toolkit/CUDA/v11.2/bin")
#os.environ["CUDA_DEVICE_ORDER"] = "PCI_BUS_ID";

# The GPU id to use, usually either "0" or "1";
#os.environ["CUDA_VISIBLE_DEVICES"] = "0";


class ModelHistory(tf.keras.callbacks.Callback):
	def __init__(self, data_path, model_path, real_data):
		self.data_path = data_path
		self.model_path = model_path
		self.real_data = real_data

		self.loss = []
		self.loss_val = []
		self.accuracy = []
		self.accuracy_val = []
		#self.accuracy_synthetic = []
		#self.mae = []
		#self.mae_val = []
		#self.mse = []
		#self.mse_val = []

		self.real_loss = []
		self.real_accuracy = []

		self.time_stamps = []

	def load_history(self, fn):
		data = np.load(fn, allow_pickle=True)

		self.loss          = list(data["loss"])
		self.loss_val      = list(data["loss_val"])
		self.accuracy      = list(data["accuracy"])
		self.accuracy_val  = list(data["accuracy_val"])
		self.real_loss     = list(data["real_loss"])
		self.real_accuracy = list(data["real_accuracy"])
		self.time_stamps   = list(data["time_stamps"])

	def on_epoch_end(self, batch, logs):
		self.loss.append(logs.get('loss'))
		self.loss_val.append(logs.get('val_loss'))
		self.accuracy.append(logs.get('accuracy'))
		self.accuracy_val.append(logs.get('val_accuracy'))
		#self.mae.append(logs.get('mean_absolute_error'))
		#self.mse.append(logs.get('mean_squared_error'))
		#self.mae_val.append(logs.get('val_mean_absolute_error'))
		#self.mse_val.append(logs.get('val_mean_squared_error'))

		loss, acc = self.model.evaluate(*next(self.real_data))
		self.real_loss.append(loss)
		self.real_accuracy.append(acc)

		self.time_stamps.append(datetime.datetime.now())

		# save all data
		data = {
			"loss": self.loss,
			"loss_val": self.loss_val,
			"accuracy": self.accuracy,
			"accuracy_val": self.accuracy_val,
			"real_loss": self.real_loss,
			"real_accuracy": self.real_accuracy,
			"time_stamps": self.time_stamps
		}
		np.savez(join(self.model_path, 'history.npz'), **data)

		self.plot_data()

	def plot_data(self):
		vis_path = os.path.join(self.model_path, 'vis')

		if not os.path.exists(vis_path):
			os.makedirs(vis_path)

		model_name = self.model_path.split('/')[-1]

		plt.clf()
		plt.plot(self.accuracy, label="Train")
		plt.plot(self.accuracy_val, label="Val")
		plt.title('Model Accuracy: ' + model_name)
		plt.xlabel('Epoch')
		plt.ylabel('Accuracy')
		plt.ylim(-0.05, 1.05)
		plt.axhline(1, color="k", alpha=0.1)
		plt.legend()
		plt.savefig(os.path.join(vis_path, 'accuracy.png'))

		"""
		plt.clf()
		plt.plot(self.loss, label="Train")
		plt.plot(self.loss_val, label="Val")
		plt.title('Model Loss: ' + model_name)
		plt.ylabel('Loss')
		plt.xlabel('Epoch')
		plt.legend()
		plt.savefig(os.path.join(vis_path, 'loss.png'))
		"""


		plt.clf()
		fig, ax = plt.subplots()
		ax2 = ax.twinx()
		l1 = ax.plot(self.real_loss, label='loss', color="C0")
		ax.set_ylabel("Loss", color="C0")
		l2 = ax2.plot(self.real_accuracy, label='accuracy', color="C1")
		ax2.set_ylabel("Accuracy", color="C1")
		ax2.set_ylim(-0.05, 1.05)
		ax2.axhline(1, color="k", alpha=0.1)

		plt.title('Real data: ' + model_name)
		plt.xlabel('Epoch')

		# collect plottet lines from both axis to create legend
		lns = l1 + l2
		labs = [l.get_label() for l in lns]
		plt.legend(lns, labs)

		plt.savefig(os.path.join(vis_path, 'real.png'))

class DataHistory():
	def __init__(self):
		self.accuracy = []

	def plot_data(self, vis_path):
		plt.clf()
		plt.plot(self.accuracy)
		plt.title('Data Accuracy: ')
		plt.ylabel('Accuracy')
		plt.xlabel('Epoch')
		#plt.legend(['Synthetic', 'Kaggle'], loc='upper left')
		plt.savefig(os.path.join(vis_path, 'data_accuracy.png'))


"""
class DataHistoryIndividual():
	def __init__(self, mode):
		self.accuracy_black_rot = []
		self.accuracy_esca = []
		# adjust this!!
		self.mode = mode

	def plot_data(self, vis_path):
		plt.clf()
		plt.plot(self.accuracy_black_rot)
		plt.plot(self.accuracy_esca)
		plt.title('Data Accuracy Individual: ')
		plt.ylabel('Accuracy')
		plt.xlabel('Epoch')
		plt.legend(g_image_classes, loc='upper left')
		plt.savefig(os.path.join(vis_path, 'data_accuracy_' + self.mode + '.png'))
"""

#data_hist_synthetic = DataHistoryIndividual("synthetic")
#data_hist_kaggle = DataHistoryIndividual("kaggle")


def find_model_checkpoints(training):
	checkpoints = []
	for fn in os.listdir(training["model_path"]):
		if training["name"] in fn and fn.endswith(".h5"):
			checkpoints.append(fn)
	checkpoints = sorted(checkpoints)
	return checkpoints

# returns the number of checkpoints and the latest checkpoint
def find_latest_checkpoint(training):
	checkpoints = find_model_checkpoints(training)
	if len(checkpoints) == 0:
		return 0, None
	return len(checkpoints), checkpoints[-1]


def train_classifier(training):

	train_gen = data_loader.data_generator(training["data_path"] + '/', training["batch_size"], subset='train', image_size=training["image_size"], classes=training["classes"], aug_mode=training["aug_mode"])
	val_gen   = data_loader.data_generator(training["data_path"] + '/', training["batch_size"], subset='val',   image_size=training["image_size"], classes=training["classes"], aug_mode=training["aug_mode"])
	real_gen  = data_loader.data_generator(join(g_dataset_main_dir, "22-10-23_greenhouse_edited/"), training["batch_size"], subset='val',   image_size=training["image_size"], classes=training["classes"], aug_mode=training["aug_mode"])

	os.makedirs(training["model_path"], exist_ok=True)

	start_epoch = 0
	model_history_callback = ModelHistory(training["data_path"], training["model_path"], real_gen)

	num_ckeckpoints, last_checkpoint = find_latest_checkpoint(training)
	if num_ckeckpoints > 0:
		print("Continue training from checkpoint", last_checkpoint)
		start_epoch = int(re.search("-(...)\.", last_checkpoint).group(1))
		print("Starting Epoch:", start_epoch)

		model = load_model(join(training["model_path"], last_checkpoint))

		model_history_callback.load_history(join(training["model_path"], "history.npz"))
	elif "initial_training_checkpoint" in training:
		print("Loading initial checkpoint", training["initial_training_checkpoint"])
		model = load_model(training["initial_training_checkpoint"])
	else:
		model = training["model"]
		opt = tf.keras.optimizers.Adam(learning_rate = training["learning_rate"])
		model.compile(loss='categorical_crossentropy', optimizer=opt, metrics=["accuracy"])

	model.summary()

	checkpoint_callback = tf.keras.callbacks.ModelCheckpoint(join(training["model_path"], training["name"]+'-{epoch:03d}.h5'),
															 verbose=1, monitor='val_accuracy',
															 save_best_only=False, mode='auto')
	val_callback = tf.keras.callbacks.LambdaCallback(
		on_epoch_end=lambda epoch, logs: val_func(training, epoch))

	history = model.fit(train_gen, steps_per_epoch=training["steps_per_epoch"],
						validation_steps=training["validation_steps_after_epoch"], epochs=training["epochs"],
						validation_data=val_gen,
						callbacks=[model_history_callback, checkpoint_callback, val_callback],
						use_multiprocessing=False,
						workers=1,
						max_queue_size=1000,
						shuffle=True,
						initial_epoch=start_epoch
						)

	#vis_path =


def val_func(training, epoch):
	evaluation.eval_classifier(training, "val_dir")
	# TODO: Use this
	#visualize_embeddings(data_path_synthetic, data_path_kaggle, model_path, model, g_num_tsne_samples, epoch)


# visualize_attention(data_path, model_path, model, num_attention_samples)


def complete_training_parameters(training):
	P = training
	P["data_path"] = join(g_dataset_main_dir, P["dataset"])
	P["model_path"] = join(g_trained_models_output_dir, P["name"])
	if "initial_training_checkpoint" in P:
		P["initial_training_checkpoint"] = join(g_trained_models_output_dir, P["initial_training_checkpoint"])
	P["vis_path"] = join(g_trained_models_output_dir, P["name"], "vis")
	P["num_classes"] = len(P["classes"])
	P["data_hist"] = DataHistory()
	return P

def run(mode):
	with tf.device(g_GPU_string):
		path = r'C:/data/'

		training = {
			"name": "Test_run",
			"dataset": "datasets/test-dataset",
			"classes": ["healthy", "infected"],
			"image_size": 256,
			"model" : models.setup_model(image_size=256, num_classes=2),
			"steps_per_epoch": 100,
			"validation_steps_after_epoch": 5,
			"epochs": 20,
			"batch_size": 16,
			"learning_rate": 1e-4,
			"eval_samples": 50
		}

		# add some derived values
		P = complete_training_parameters(training)

		if mode == 'train':
			train_classifier(P)
		elif mode == 'plot':
			p = r"C:\Classifier\data\datasets\real_images_paper\\"
			P["aug_mode"] = "none"
			evaluation.plot_some_classifications(P, "data/models/Test_run/Test_run-400.h5", p)
		elif mode == 'att':
			P["data_path"] = join(g_dataset_main_dir, "test-dataset")
			evaluation.visualize_attention(P,
				"data/models/Test_run/Test_run-100.h5",
				32,
				output_subdir="Test_run")
		elif mode == 'aug':
			def plot(generator):
				images, labels = next(generator)

				fig, ax = plt.subplots(4, 4)
				fig.set_size_inches(9, 8)
				ax = ax.flatten()

				for i, ax in enumerate(ax[:len(images)]):
					ax.imshow(data_loader.get_rgb_from_processed_image(images[i]))
					ax.set_xticks([])
					ax.set_yticks([])
				plt.tight_layout()

			synthetic = data_loader.data_generator(P["data_path"] + '/', P["batch_size"], subset='val',
												 image_size=P["image_size"], classes=P["classes"],
												 aug_mode=P["aug_mode"])
			real = data_loader.data_generator(join(g_dataset_main_dir, "real-dataset/"), P["batch_size"], subset='val',
											  image_size=P["image_size"], classes=P["classes"], aug_mode=P["aug_mode"])
			plot(synthetic)
			plot(real)

			plt.show()
		elif mode == "eval_real":

			for params in [training]:
				evaluation.eval_real_data(complete_training_parameters(params), real_dataset="real-dataset", num_checkpoints=1, repetitions=32, results_name="11-10_paper")
		elif mode == "plot_model":
			P["model"].summary()
			model_graph = tf.keras.utils.model_to_dot(
				P["model"],
				show_shapes=True,
				show_dtype=False,
				show_layer_names=True,
				rankdir="TB", #"LR"
				expand_nested=False,
				dpi=96,
				layer_range=None,
				show_layer_activations=True,
			)
			#model_graph.write_pdf("model_architecture_input.pdf")
			#model_graph.write_dot("model_architecture_input.dot")
		else:
			raise Exception("Unknown evaluation mode: "+mode)

		"""
		elif mode == 'test':
			eval_classifier(data_path, model_path, model)
		elif mode == 'vis':
			visualize_embeddings(data_path, model_path, model)
		else:
			train_classifier(data_path, model_path, model)
			eval_classifier(data_path, model_path, model)
			visualize_embeddings(data_path, model_path, model)
		"""


if __name__ == "__main__":
	config = tf.compat.v1.ConfigProto(gpu_options=tf.compat.v1.GPUOptions(allow_growth=True))
	sess = tf.compat.v1.Session(config=config)
	print("Num GPUs Available: ", len(tf.config.list_physical_devices('GPU')))

	run(mode = "plot")
