# Supplementary material for: Synthetic data at scale: a development model to efficiently leverage machine learning in agriculture
Source: Front Plant Sci. 2024 Sep 16;15:1360113. doi: 10.3389/fpls.2024.1360113 (PMC11439777; doi:10.3389/fpls.2024.1360113)
Supplement: Supplementary file 1 [file DataSheet1.zip › Classifier/src/data_loader.py]

import tensorflow as tf
import numpy as np
import glob
import random
import cv2
import os
from os.path import join

import augmentation

def process_image(file_path, image_size, aug_mode):
	img = cv2.imread(file_path)
	if img.shape[0] != img.shape[1]:
		raise Exception("bad aspect ratio")
	if img.shape[0] != image_size:
		img = cv2.resize(img, (image_size, image_size))

	if "none" == aug_mode:
		pass
	elif "legacy" == aug_mode:
		img = augmentation.legacy(img, image_size)
	elif "simple_01" == aug_mode:
		img = augmentation.simple_01(img)
	elif "heavy_01" == aug_mode:
		img = augmentation.heavy_01(img)
	else:
		raise Exception("invalid augmentation mode", str(aug_mode))

	img = np.multiply(img, 1.0 / 127.5)
	img = np.subtract(img, 1.0)

	return img

def get_rgb_from_processed_image(img):
	img = img.copy() + 1.0  # remap to 0..2
	img /= 2 # now to 0..1
	img = img[..., ::-1]  # convert BGR to RGB
	return img


def select_data(batch_size, data, image_size, num_classes, aug_mode):
	selected_images = []
	selected_labels = []

	num = 0
	while num < batch_size:
		idx = random.randint(0, len(data) - 1)
		label_as_int = data[idx][0]
		file_path = data[idx][1]
		img = process_image(file_path, image_size=image_size, aug_mode=aug_mode)

		label = tf.keras.utils.to_categorical(label_as_int, num_classes=num_classes)

		selected_images.append(img)
		selected_labels.append(label)

		num += 1

	return np.asarray(selected_images), np.asarray(selected_labels)


def collect_files(dir, subdirs, extensions):
	if dir.endswith("/") or dir.endswith("\\"):
		dir = dir[:-1]
	files = []
	for s in subdirs:
		for e in extensions:
			files +=  glob.glob('{}/{}{}'.format(dir, s, e))
	return files

def image_files_in_dir(dir):
	return collect_files(dir, [""], ["*.jpg", "*.png"])

def image_files_in_subdirs(dir):
	return collect_files(dir, ["", "*/", "*/*/"], ["*.jpg", "*.png"])

def get_dataset_file_list(path, subset, classes):
	data = []

	folders = sorted(glob.glob(join(path, subset) + '/*'))

	for folder_idx, f in enumerate(folders):
		if os.path.basename(f) != classes[folder_idx]:
			raise Exception("classes missmatch", f, folder_idx, classes)
		files = sorted(image_files_in_dir(f))

		for fi in files:
			data.append((folder_idx, fi))
	return data


def data_generator(path, batch_size, subset, image_size, classes, aug_mode):

	data = get_dataset_file_list(path, subset, classes)

	if len(data) < 16:
		raise Exception("bad dataset: {} elements".format(len(data)), path, subset)
	while True:
		images, labels = select_data(batch_size, data, image_size, len(classes), aug_mode)
		yield images, labels
