# Supplementary material for: Synthetic data at scale: a development model to efficiently leverage machine learning in agriculture
Source: Front Plant Sci. 2024 Sep 16;15:1360113. doi: 10.3389/fpls.2024.1360113 (PMC11439777; doi:10.3389/fpls.2024.1360113)
Supplement: Supplementary file 1 [file DataSheet1.zip › Classifier/src/evaluation.py]

import os.path
from os.path import join
from pathlib import Path
import tensorflow as tf
import random
import numpy as np
import matplotlib.pyplot as plt
import cv2
from keras.models import load_model
import re

import data_loader
from globals import *
from classifier import find_model_checkpoints


def plot_some_classifications(training, checkpoint, image_dir):
	all_images = data_loader.image_files_in_subdirs(image_dir)

	image_fns = np.random.choice(all_images, 10, replace=False)

	model = training["model"]
	model.load_weights(checkpoint)

	fix, axs = plt.subplots(2, 5, figsize=(15, 8))
	axs = axs.flatten()

	for i, img_fn in enumerate(image_fns):
		img = data_loader.process_image(img_fn, aug_mode=training["aug_mode"], image_size=training["image_size"])
		x = np.expand_dims(img, axis=0)
		predictions = training["model"].predict(x)[0]
		pred_class = np.argmax(predictions)

		axs[i].imshow(data_loader.get_rgb_from_processed_image(img))
		#axs[i].imshow(plt.imread(img_fn))
		axs[i].set_title(os.path.basename(img_fn))
		axs[i].set_xlabel('{} [{:.3f}, {:.3f}]'.format(training["classes"][pred_class], predictions[0], predictions[1]))
		axs[i].set_xticks([])
		axs[i].set_yticks([])

	plt.tight_layout()
	plt.show()

def eval_classifier(training, data_mode):
	image_fns = data_loader.get_dataset_file_list(training["data_path"], subset='val', classes=training["classes"])

	total_num = training["eval_samples"]  # min(num_samples, len(image_fns))
	num_wrong = 0
	num_wrong_by_class = [0 for c in training["classes"]]
	total_num_by_class = [0 for c in training["classes"]]

	for i in range(total_num):
		rnd_idx = random.randint(0, len(image_fns) - 1)
		# rnd_idx = i
		label_as_int = image_fns[rnd_idx][0]
		file_path = image_fns[rnd_idx][1]
		img = data_loader.process_image(file_path, image_size=training["image_size"], aug_mode=training["aug_mode"])
		x = np.expand_dims(img, axis=0)
		preds = training["model"].predict(x)[0]
		pred_class = np.argmax(preds)

		total_num_by_class[label_as_int] += 1

		if pred_class != label_as_int:
			num_wrong += 1
			num_wrong_by_class[label_as_int] += 1

	acc = round(1.0 - num_wrong / total_num, 2)
	acc_by_class = [round(1.0 - num_wrong_by_class[i] / total_num_by_class[i], 2) for i in range(training["num_classes"])]

	print('Accuracy ' + data_mode + ': ' + str(acc))
	for i, c in enumerate(training["classes"]):
		print(c, ": ", acc_by_class[i])

	training["data_hist"].accuracy.append(acc)
	training["data_hist"].plot_data(training["vis_path"])

def extract_class_statistic_from_result_dict(d):
	overall = dict()
	for fn, v in d.items():
		# print(fn)
		img = re.search(r"\\([0-9A-Z_]*)\.jpg", fn).group(1)
		img_class = ""
		if "healthy" in fn:
			img_class = "healthy"
		if "infected" in fn:
			img_class = "infected"
		if not img in overall:
			overall[img] = [0, img_class]
		overall[img][0] += v

	colormapping = {"healthy": "green", "infected": "red"}
	names = []
	accuracies = []
	colors = []
	for n, i in overall.items():
		names.append(n)
		accuracies.append(i[0])
		colors.append(colormapping[i[1]])
	return names, accuracies, colors

# evaluates all real images on a trained checkpoint
def eval_real_data(training, real_dataset = "greenhouse_edited", num_checkpoints=5, repetitions = 32, results_name = "results_real"):
	for checkpoint_idx in range(1, num_checkpoints+1):
		checkpoint_fn = join(training["model_path"], find_model_checkpoints(training)[-checkpoint_idx])

		results_fn = join(training["vis_path"], "{}_{}.npz".format(results_name, Path(checkpoint_fn[:-3]).stem))
		if not os.path.isfile(results_fn):

			augmentations = ["none", "simple_01", "heavy_01"]
			model = load_model(checkpoint_fn)
			files = data_loader.get_dataset_file_list(join(g_dataset_main_dir, real_dataset), "val", training["classes"])

			results = dict()
			for aug_mode in augmentations:
				print("\nAugmentation:", aug_mode, "\n")
				for class_idx, fn in files:
					result_name = "{}_{}".format(aug_mode, fn)
					results[result_name] = 0
					for i in range(repetitions): # due to augmentation, consecutive runs may yield different results
						img = data_loader.process_image(fn, image_size=training["image_size"], aug_mode=aug_mode)
						x = np.expand_dims(img, axis=0)
						pred_class = np.argmax(model.predict(x)[0])
						if pred_class == class_idx:
							results[result_name] += 1
			np.savez(results_fn, results = results)


		d = np.load(results_fn, allow_pickle=True)["results"].item()
		names, accuracies, colors = extract_class_statistic_from_result_dict(d)

		plt.figure()
		plt.title(Path(checkpoint_fn[:-3]).stem)
		X = np.arange(len(names))
		plt.bar(X, accuracies, color=colors)
		plt.xticks(X, names, rotation = 90)
		plt.tight_layout()
		plt.savefig(join(training["vis_path"], "{}_{}".format(results_name, Path(checkpoint_fn[:-3]).stem+".pdf")))

def visualize_embeddings(path1, path2, model_path, model, num_samples, epoch):
	feature_model = tf.keras.models.Model(inputs=model.input,
										  outputs=model.get_layer('feature_layer').output)

	data1 = data_loader.get_dataset_file_list(path1, 'val')
	data2 = data_loader.get_dataset_file_list(path2, 'val')

	def run_predictions(data, data_mode):
		features = []
		labels = []
		mode = []

		idx = 0
		for d in range(num_samples):
			rnd_idx = random.randint(0, len(data) - 1)
			# rnd_idx = idx
			label = data[rnd_idx][0]
			fp = data[rnd_idx][1]
			img = process_image(fp, augment=True)
			x = np.expand_dims(img, axis=0)
			pred_feature = feature_model.predict(x)[0]

			features.append(pred_feature)
			labels.append(label)
			mode.append(data_mode)
			idx += 1

		return features, labels, mode

	features1, labels1, mode1 = run_predictions(data1, 0)
	features2, labels2, mode2 = run_predictions(data2, 1)

	labels2 = [x + 4 for x in labels2]

	features = np.concatenate((features1, features2))
	labels = np.concatenate((labels1, labels2))
	# features = features1
	# labels = labels1

	tsne = manifold.TSNE(n_components=2, random_state=0)
	projected = tsne.fit_transform(features)

	x = projected[:, 0]
	y = projected[:, 1]

	colors = np.asarray(['black', 'blue', 'red', 'yellow', 'pink', 'green', 'cyan', 'magenta'])
	point_size = 10

	vis_path = model_path + '/vis/'

	plt.clf()
	plt.title('t-SNE')
	plt.scatter(x, y, s=point_size, c=labels,
				cmap=matplotlib.colors.ListedColormap(colors))
	plt.savefig(vis_path + 'tsne.png')


def make_gradcam_heatmap(img_array, model, last_conv_layer_name, class_index=None):
	# First, we create a model that maps the input image to the activations
	# of the last conv layer as well as the output predictions
	grad_model = tf.keras.models.Model(
		[model.inputs], [model.get_layer(last_conv_layer_name).output, model.output]
	)

	# Then, we compute the gradient of the top predicted class for our input image
	# with respect to the activations of the last conv layer
	with tf.GradientTape() as tape:
		last_conv_layer_output, preds = grad_model(img_array)
		if class_index is None:
			class_index = tf.argmax(preds[0])
		class_channel = preds[:, class_index]

		# This is the gradient of the output neuron (top predicted or chosen)
		# with regard to the output feature map of the last conv layer
		grads = tape.gradient(class_channel, last_conv_layer_output)

	# grads = np.expand_dims(grads, axis=0)

	# This is a vector where each entry is the mean intensity of the gradient
	# over a specific feature map channel
	pooled_grads = tf.reduce_mean(grads, axis=(0, 1, 2))

	# We multiply each channel in the feature map array
	# by "how important this channel is" with regard to the top predicted class
	# then sum all the channels to obtain the heatmap class activation
	last_conv_layer_output = last_conv_layer_output[0]
	# import pdb; pdb.set_trace()
	heatmap = last_conv_layer_output @ pooled_grads[..., tf.newaxis]
	heatmap = tf.squeeze(heatmap)

	# For visualization purpose, we will also normalize the heatmap between 0 & 1
	#heatmap = tf.maximum(heatmap, 0) / tf.math.reduce_max(heatmap)

	heatmap = heatmap / tf.math.reduce_max(heatmap) # keep negative numbers
	return heatmap.numpy()


def visualize_attention(training, checkpoint, num_samples=4, output_subdir="att_maps"):
	data = data_loader.get_dataset_file_list(training["data_path"], 'val')
	os.makedirs(join(training["vis_path"], output_subdir), exist_ok = True)

	model = training["model"]
	model.load_weights(checkpoint)

	for d in range(num_samples):
		print("processing", d)
		rnd_idx = random.randint(0, len(data) - 1)
		label = data[rnd_idx][0]

		filename = data[rnd_idx][1]
		img = data_loader.process_image(filename, augment=False, image_size=training["image_size"])
		x = np.expand_dims(img, axis=0)
		predictions = model.predict(x)[0]
		pred_class = np.argmax(predictions)

		plt.close('all')

		fig, ax = plt.subplots(1, training["num_classes"])
		fig.set_size_inches(9, 4)
		ax = ax.flatten()

		for class_index in range(training["num_classes"]):
			heatmap = make_gradcam_heatmap(x, model, 'conv_layer', class_index=class_index)
			heatmap = cv2.resize(heatmap, dsize=(training["image_size"], training["image_size"]),
								 interpolation=cv2.INTER_CUBIC)

			ax[class_index].imshow(data_loader.get_rgb_from_processed_image(img))
			#ax[class_index].imshow(heatmap, alpha=np.clip(heatmap, 0, 1)*0.9, cmap="YlOrRd")

			m = np.max(np.abs(heatmap))
			alpha = (np.abs(heatmap)/m) ** 2
			ax[class_index].imshow(heatmap, alpha=alpha, vmin=-m, vmax=m, cmap="coolwarm")
			ax[class_index].set_xlabel(training["classes"][class_index])
			#ax[class_index].colorbar()
		classification = '{} [{:.3f}, {:.3f}]'.format(training["classes"][pred_class], predictions[0], predictions[1])
		fig.suptitle(os.path.basename(filename) + "\n" + classification + " GT: "+training["classes"][label])
		fig.tight_layout()
		plot_filename = join(training["vis_path"], output_subdir, Path(filename).stem+".png")
		plt.savefig(plot_filename)
		print("saved", plot_filename)
		#plt.show()
