# Supplementary material for: Synthetic data at scale: a development model to efficiently leverage machine learning in agriculture
Source: Front Plant Sci. 2024 Sep 16;15:1360113. doi: 10.3389/fpls.2024.1360113 (PMC11439777; doi:10.3389/fpls.2024.1360113)
Supplement: Supplementary file 1 [file DataSheet1.zip › Classifier/src/models.py]

import tensorflow as tf


def setup_model_resnet():
	base_model = tf.keras.applications.VGG16(weights='imagenet', include_top=False)

	x = base_model.output
	x = tf.keras.layers.GlobalAveragePooling2D()(x)
	x = tf.keras.layers.Flatten()(x)

	x = tf.keras.layers.Dense(128)(x)
	x = tf.keras.layers.BatchNormalization()(x)
	x = tf.keras.layers.Dropout(0.2)(x)
	x = tf.keras.layers.Activation('relu')(x)

	x = tf.keras.layers.Dense(64, name='feature_layer')(x)
	x = tf.keras.layers.BatchNormalization()(x)
	x = tf.keras.layers.Dropout(0.2)(x)
	x = tf.keras.layers.Activation('relu')(x)

	x = tf.keras.layers.Dense(NUM_CLASSES, activation='softmax')(x)

	model = tf.keras.models.Model(inputs=base_model.input, outputs=x)

	for layer in base_model.layers:
		layer.trainable = False

	return model


def setup_model(image_size, num_classes):
	model = tf.keras.models.Sequential()
	model.add(tf.keras.layers.Conv2D(64, (3, 3), input_shape=(image_size, image_size, 3)))
	model.add(tf.keras.layers.BatchNormalization())
	model.add(tf.keras.layers.Activation('relu'))
	model.add(tf.keras.layers.MaxPooling2D(pool_size=(2, 2)))

	model.add(tf.keras.layers.Conv2D(64, (3, 3)))
	model.add(tf.keras.layers.Activation('relu'))
	model.add(tf.keras.layers.BatchNormalization())
	model.add(tf.keras.layers.MaxPooling2D(pool_size=(2, 2)))

	model.add(tf.keras.layers.Conv2D(128, (3, 3)))
	model.add(tf.keras.layers.Activation('relu'))
	model.add(tf.keras.layers.BatchNormalization())
	model.add(tf.keras.layers.MaxPooling2D(pool_size=(2, 2)))

	model.add(tf.keras.layers.Conv2D(128, (3, 3)))
	model.add(tf.keras.layers.Activation('relu'))
	model.add(tf.keras.layers.BatchNormalization())
	model.add(tf.keras.layers.MaxPooling2D(pool_size=(2, 2)))

	model.add(tf.keras.layers.Conv2D(256, (3, 3), name="conv_layer"))
	model.add(tf.keras.layers.Activation('relu'))
	model.add(tf.keras.layers.BatchNormalization())
	model.add(tf.keras.layers.MaxPooling2D(pool_size=(2, 2)))

	# model.add(tf.keras.layers.Conv2D(256, (3, 3)))
	# model.add(tf.keras.layers.Activation('relu'))
	# model.add(tf.keras.layers.BatchNormalization())
	# model.add(tf.keras.layers.MaxPooling2D(pool_size=(2, 2)))

	model.add(tf.keras.layers.Flatten())

	model.add(tf.keras.layers.Dense(256))
	model.add(tf.keras.layers.Activation('relu'))
	model.add(tf.keras.layers.BatchNormalization())
	# model.add(tf.keras.layers.Dropout(0.2))

	model.add(tf.keras.layers.Dense(128))
	model.add(tf.keras.layers.Activation('relu'))
	model.add(tf.keras.layers.BatchNormalization())
	# model.add(tf.keras.layers.Dropout(0.2))

	model.add(tf.keras.layers.Dense(64, name="feature_layer"))
	model.add(tf.keras.layers.Activation('relu'))
	model.add(tf.keras.layers.BatchNormalization())
	# model.add(tf.keras.layers.Dropout(0.2))

	model.add(tf.keras.layers.Dense(num_classes))
	model.add(tf.keras.layers.Activation('softmax'))

	return model
