# Supplementary material for: Synthetic data at scale: a development model to efficiently leverage machine learning in agriculture
Source: Front Plant Sci. 2024 Sep 16;15:1360113. doi: 10.3389/fpls.2024.1360113 (PMC11439777; doi:10.3389/fpls.2024.1360113)
Supplement: Supplementary file 1 [file DataSheet1.zip › Leaf Textures/gen_maps/main.py]

import subprocess
import os
from os.path import join
import numpy.random


def create(seed, disease, output_dir):
	executable = "C:\Program Files\Adobe\Adobe Substance 3D Designer\sbsrender.exe"
	input_file = "../Tomato_Leaf.sbsar"

	rnd = numpy.random.RandomState(seed=seed)
	cmd = ('"{exe}" render --input "{input}"'.format(exe=executable, input=input_file)
		  +' --set-value "$outputsize@9,9"' # 10 = 1024, 9 = 512
		  +' --set-value "$randomseed@{}"'.format(seed)
		  +' --set-value "warp_intensity@{}"'.format(rnd.randint(8, 12))
		  +' --set-value "veins_matrix@0.45, 0, 0, {}"'.format(rnd.uniform(0.9, 1.8))
		  +' --set-value "shape_transform_2@{}, 0, 0, {}"'.format(rnd.uniform(1.1, 1.3), rnd.uniform(1.2, 1.4))
		  +' --set-value "enable_disease@{}"'.format(disease) # 1: diseases, 2: healthy
		  +' --set-value "enable_disease_yellow@{}"'.format(1 if disease==2 else rnd.randint(1, 3))
		  +' --set-value "enable_disease_rotten@{}"'.format(1 if disease==2 else rnd.randint(1, 3))
		  +' --set-value "disease_spot_amount@{}"'.format(rnd.uniform(0.4, 0.7))
		  +' --output-name "{output}/{seed:03}_{{inputName}}_{{outputNodeName}}"'.format(output=output_dir, seed=seed))
	subprocess.run(cmd, shell=True, check=True)


def main():

	output_dir = "../test_dataset"

	os.makedirs(join(output_dir, "healthy"), exist_ok=True)
	os.makedirs(join(output_dir, "infected"), exist_ok=True)

	# process the images using image magic
	texture_names = [
		"Tomato_Leaf_basecolor.png",
		"Tomato_Leaf_normal.png",
		"Tomato_Leaf_ambientOcclusion.png",
	]

	number = 4

	if True:
		for i in range(number):
			print(i)
			disease = 2 # 1: diseases, 2: healthy
			create(seed=i, disease=disease, output_dir=join(output_dir, "healthy"))

	if True:
		for i in range(number, number*2):
			print(i)
			disease = 1 # 1: diseases, 2: healthy
			create(seed=i, disease=disease, output_dir=join(output_dir, "infected"))

	if True:
		for dir in ["healthy", "infected"]:
			for name in texture_names:
				# https://imagemagick.org/index.php
				cmd = r'magick montage "{dir}/*_{name}" -tile 1x -background none -geometry +0+0 {dir}/{name}'.format(
					dir=join(output_dir, dir), name=name)
				print(cmd)
				subprocess.run(cmd, shell=True, check=True)


if __name__ == "__main__":
	main()
