# Supplementary material for: Synthetic data at scale: a development model to efficiently leverage machine learning in agriculture
Source: Front Plant Sci. 2024 Sep 16;15:1360113. doi: 10.3389/fpls.2024.1360113 (PMC11439777; doi:10.3389/fpls.2024.1360113)
Supplement: Supplementary file 1 [file DataSheet1.zip › Leaf Textures/Tomato_Leaf.sbs]

<?xml version="1.0" encoding="UTF-8"?><package><identifier v="Unsaved Package"/><formatVersion v="1.1.0.202202"/><updaterVersion v="1.1.0.202202"/><fileUID v="{637cb72b-9a80-47e7-9735-86ca39ef00f0}"/><versionUID v="0"/><dependencies><dependency><filename v="sbs://pbr_base_material.sbs"/><uid v="1456243887"/><type v="package"/><fileUID v="0"/><versionUID v="0"/></dependency><dependency><filename v="sbs://histogram_scan.sbs"/><uid v="1149349207"/><type v="package"/><fileUID v="0"/><versionUID v="0"/></dependency><dependency><filename v="sbs://pattern_shape.sbs"/><uid v="1311189026"/><type v="package"/><fileUID v="0"/><versionUID v="0"/></dependency><dependency><filename v="sbs://pattern_weave_generator.sbs"/><uid v="1456348871"/><type v="package"/><fileUID v="0"/><versionUID v="0"/></dependency><dependency><filename v="sbs://noise_perlin_noise.sbs"/><uid v="1456248728"/><type v="package"/><fileUID v="0"/><versionUID v="0"/></dependency><dependency><filename v="sbs://noise_dirt_3.sbs"/><uid v="1357066151"/><type v="package"/><fileUID v="0"/><versionUID v="0"/></dependency><dependency><filename v="sbs://rgb-a_merge.sbs"/><uid v="1456372082"/><type v="package"/><fileUID v="0"/><versionUID v="0"/></dependency><dependency><filename v="sbs://noise_grunge_map_004.sbs"/><uid v="1456368062"/><type v="package"/><fileUID v="0"/><versionUID v="0"/></dependency><dependency><filename v="sbs://noise_cells_2.sbs"/><uid v="1456354067"/><type v="package"/><fileUID v="0"/><versionUID v="0"/></dependency><dependency><filename v="sbs://skew.sbs"/><uid v="1456351923"/><type v="package"/><fileUID v="0"/><versionUID v="0"/></dependency><dependency><filename v="sbs://invert.sbs"/><uid v="1368115694"/><type v="package"/><fileUID v="0"/><versionUID v="0"/></dependency><dependency><filename v="sbs://hbao_2.sbs"/><uid v="1297162667"/><type v="package"/><fileUID v="0"/><versionUID v="0"/></dependency><dependency><filename v="sbs://gradient_linear_1.sbs"/><uid v="1335474237"/><type v="package"/><fileUID v="0"/><versionUID v="0"/></dependency><dependency><filename v="sbs://mirror.sbs"/><uid v="1456522204"/><type v="package"/><fileUID v="0"/><versionUID v="0"/></dependency><dependency><filename v="sbs://noise_bnw_spots_3.sbs"/><uid v="1299276443"/><type v="package"/><fileUID v="0"/><versionUID v="0"/></dependency><dependency><filename v="sbs://blur_hq.sbs"/><uid v="1457082787"/><type v="package"/><fileUID v="0"/><versionUID v="0"/></dependency><dependency><filename v="sbs://blend_switch.sbs"/><uid v="1299239600"/><type v="package"/><fileUID v="0"/><versionUID v="0"/></dependency><dependency><filename v="sbs://grunge_shavings.sbs"/><uid v="1459820397"/><type v="package"/><fileUID v="0"/><versionUID v="0"/></dependency><dependency><filename v="sbs://noise_clouds_2.sbs"/><uid v="1357066137"/><type v="package"/><fileUID v="0"/><versionUID v="0"/></dependency><dependency><filename v="sbs://noise_gaussian_spots_1.sbs"/><uid v="1459914146"/><type v="package"/><fileUID v="0"/><versionUID v="0"/></dependency></dependencies><content><graph><identifier v="Tomato_Leaf"/><uid v="1456510678"/><paraminputs><paraminput><identifier v="warp_intensity"/><uid v="1457128174"/><isConnectable v="1"/><type v="256"/><defaultValue><constantValueFloat1 v="12"/></defaultValue><defaultWidget><name v="slider"/><options><option><name v="clamp"/><value v="0"/></option><option><name v="default"/><value v="12"/></option><option><name v="max"/><value v="100"/></option><option><name v="min"/><value v="0"/></option><option><name v="step"/><value v="0.01"/></option></options></defaultWidget></paraminput><paraminput><identifier v="vein_lines_transform"/><uid v="1457336885"/><attributes><label v="vein_lines_transform"/><description v="Open the underlying transform &lt;b&gt;matrix&lt;/b&gt; for direct editing"/></attributes><type v="2048"/><defaultValue><constantValueFloat4 v="0.460000008 0 0 1.54999995"/></defaultValue><defaultWidget><name v="transformation"/><options><option><name v="clamp"/><value v="0"/></option><option><name v="default"/><value v="0.46;0;0;1.55"/></option><option><name v="max"/><value v="1"/></option><option><name v="min"/><value v="0"/></option><option><name v="valueInterpretation"/><value v="matrix"/></option></options></defaultWidget></paraminput><paraminput><identifier v="veins_matrix"/><uid v="1457342280"/><isConnectable v="1"/><type v="2048"/><defaultValue><constantValueFloat4 v="0.449999988 0 0 1.5"/></defaultValue><defaultWidget><name v="slider"/><options><option><name v="clamp"/><value v="0"/></option><option><name v="default"/><value v="0.45;0;0;1.5"/></option><option><name v="label0"/><value v="X"/></option><option><name v="label1"/><value v="Y"/></option><option><name v="label2"/><value v="Z"/></option><option><name v="label3"/><value v="W"/></option><option><name v="max"/><value v="100"/></option><option><name v="min"/><value v="1"/></option><option><name v="step"/><value v="0.01"/></option></options></defaultWidget></paraminput><paraminput><identifier v="enable_disease"/><uid v="1457114880"/><isConnectable v="1"/><type v="16"/><defaultValue><constantValueInt1 v="1"/></defaultValue><defaultWidget><name v="slider"/><options><option><name v="clamp"/><value v="0"/></option><option><name v="default"/><value v="1"/></option><option><name v="max"/><value v="2"/></option><option><name v="min"/><value v="1"/></option><option><name v="step"/><value v="1"/></option></options></defaultWidget></paraminput><paraminput><identifier v="skew_value"/><uid v="1457138827"/><isConnectable v="1"/><type v="256"/><defaultValue><constantValueFloat1 v="0.409999996"/></defaultValue><defaultWidget><name v="slider"/><options><option><name v="clamp"/><value v="0"/></option><option><name v="default"/><value v="0.41"/></option><option><name v="max"/><value v="0.6"/></option><option><name v="min"/><value v="0.1"/></option><option><name v="step"/><value v="0.01"/></option></options></defaultWidget></paraminput><paraminput><identifier v="shape_transform_2"/><uid v="1457174360"/><isConnectable v="1"/><type v="2048"/><defaultValue><constantValueFloat4 v="1.25 0 0 1.46000004"/></defaultValue><defaultWidget><name v="slider"/><options><option><name v="clamp"/><value v="0"/></option><option><name v="default"/><value v="1.25;0;0;1.46"/></option><option><name v="label0"/><value v="X"/></option><option><name v="label1"/><value v="Y"/></option><option><name v="label2"/><value v="Z"/></option><option><name v="label3"/><value v="W"/></option><option><name v="max"/><value v="1"/></option><option><name v="min"/><value v="0"/></option><option><name v="step"/><value v="0.01"/></option></options></defaultWidget></paraminput><paraminput><identifier v="disease_spot_amount"/><uid v="1459608603"/><isConnectable v="1"/><type v="256"/><defaultValue><constantValueFloat1 v="0.479999989"/></defaultValue><defaultWidget><name v="slider"/><options><option><name v="clamp"/><value v="0"/></option><option><name v="default"/><value v="0.48"/></option><option><name v="max"/><value v="1"/></option><option><name v="min"/><value v="0"/></option><option><name v="step"/><value v="0.01"/></option></options></defaultWidget></paraminput><paraminput><identifier v="enable_disease_yellow"/><uid v="1459849634"/><isConnectable v="1"/><type v="16"/><defaultValue><constantValueInt1 v="2"/></defaultValue><defaultWidget><name v="slider"/><options><option><name v="clamp"/><value v="0"/></option><option><name v="default"/><value v="2"/></option><option><name v="max"/><value v="2"/></option><option><name v="min"/><value v="1"/></option><option><name v="step"/><value v="1"/></option></options></defaultWidget></paraminput><paraminput><identifier v="enable_disease_rotten"/><uid v="1459917575"/><isConnectable v="1"/><type v="16"/><defaultValue><constantValueInt1 v="2"/></defaultValue><defaultWidget><name v="slider"/><options><option><name v="clamp"/><value v="0"/></option><option><name v="default"/><value v="2"/></option><option><name v="max"/><value v="2"/></option><option><name v="min"/><value v="1"/></option><option><name v="step"/><value v="1"/></option></options></defaultWidget></paraminput></paraminputs><graphOutputs><graphoutput><identifier v="basecolor"/><uid v="1456513308"/><attributes><label v="Base Color"/></attributes><usages><usage><components v="RGBA"/><name v="baseColor"/></usage></usages><group v="Material"/></graphoutput><graphoutput><identifier v="normal"/><uid v="1456513310"/><attributes><label v="Normal"/></attributes><usages><usage><components v="RGBA"/><name v="normal"/></usage></usages><group v="Material"/></graphoutput><graphoutput><identifier v="height"/><uid v="1456513312"/><attributes><label v="Height"/></attributes><usages><usage><components v="RGBA"/><name v="height"/></usage></usages><channels v="2"/><group v="Material"/></graphoutput><graphoutput><identifier v="ambientOcclusion"/><uid v="1456513314"/><attributes><label v="Ambient Occlusion"/></attributes><usages><usage><components v="RGBA"/><name v="ambientOcclusion"/></usage></usages><channels v="2"/><group v="Material"/></graphoutput><graphoutput><identifier v="output"/><uid v="1456610205"/><usages><usage><components v="RGBA"/><name v="opacity"/></usage></usages><channels v="2"/></graphoutput></graphOutputs><compNodes><compNode><uid v="1456513263"/><GUILayout><gpos v="3344 2128 0"/></GUILayout><compOutputs><compOutput><uid v="1456331982"/><comptype v="1"/></compOutput><compOutput><uid v="1456331983"/><comptype v="1"/></compOutput><compOutput><uid v="1456331984"/><comptype v="1"/></compOutput><compOutput><uid v="1456331985"/><comptype v="1"/></compOutput><compOutput><uid v="1456331986"/><comptype v="2"/></compOutput><compOutput><uid v="1456331987"/><comptype v="2"/></compOutput><compOutput><uid v="1456331988"/><comptype v="2"/></compOutput><compOutput><uid v="1456331989"/><comptype v="2"/></compOutput><compOutput><uid v="1456331990"/><comptype v="2"/></compOutput></compOutputs><connections><connection><identifier v="basecolor_input"/><connRef v="1456621622"/><connRefOutput v="1456621623"/></connection><connection><identifier v="height_input"/><connRef v="1456622772"/><connRefOutput v="1456621623"/></connection><connection><identifier v="normal_input"/><connRef v="1456622802"/><connRefOutput v="1456621623"/></connection><connection><identifier v="ambientOcclusion_input"/><connRef v="1456622820"/><connRefOutput v="1456621623"/></connection></connections><compImplementation><compInstance><path v="pkg:///pbr_base_material?dependency=1456243887"/><parameters><parameter><name v="user_basecolor"/><relativeTo v="0"/><paramValue><constantValueBool v="1"/></paramValue></parameter><parameter><name v="user_height"/><relativeTo v="0"/><paramValue><constantValueBool v="1"/></paramValue></parameter><parameter><name v="user_normal"/><relativeTo v="0"/><paramValue><constantValueBool v="1"/></paramValue></parameter><parameter><name v="height_position"/><relativeTo v="0"/><paramValue><constantValueFloat1 v="0.469999999"/></paramValue></parameter><parameter><name v="user_ao"/><relativeTo v="0"/><paramValue><constantValueBool v="1"/></paramValue></parameter><parameter><name v="height_range"/><relativeTo v="0"/><paramValue><constantValueFloat1 v="0.969999969"/></paramValue></parameter></parameters><outputBridgings><outputBridging><uid v="1456331982"/><identifier v="diffuse"/></outputBridging><outputBridging><uid v="1456331983"/><identifier v="basecolor"/></outputBridging><outputBridging><uid v="1456331984"/><identifier v="normal"/></outputBridging><outputBridging><uid v="1456331985"/><identifier v="specular"/></outputBridging><outputBridging><uid v="1456331986"/><identifier v="glossiness"/></outputBridging><outputBridging><uid v="1456331987"/><identifier v="roughness"/></outputBridging><outputBridging><uid v="1456331988"/><identifier v="metallic"/></outputBridging><outputBridging><uid v="1456331989"/><identifier v="height"/></outputBridging><outputBridging><uid v="1456331990"/><identifier v="ambientOcclusion"/></outputBridging></outputBridgings></compInstance></compImplementation></compNode><compNode><uid v="1456513307"/><GUILayout><gpos v="3568 1920.11243 0"/></GUILayout><connections><connection><identifier v="inputNodeOutput"/><connRef v="1456513263"/><connRefOutput v="1456331983"/></connection></connections><compImplementation><compOutputBridge><output v="1456513308"/></compOutputBridge></compImplementation></compNode><compNode><uid v="1456513309"/><GUILayout><gpos v="3568 2049.0813 0"/></GUILayout><connections><connection><identifier v="inputNodeOutput"/><connRef v="1456513263"/><connRefOutput v="1456331984"/></connection></connections><compImplementation><compOutputBridge><output v="1456513310"/></compOutputBridge></compImplementation></compNode><compNode><uid v="1456513311"/><GUILayout><gpos v="3568 2192 0"/></GUILayout><connections><connection><identifier v="inputNodeOutput"/><connRef v="1456513263"/><connRefOutput v="1456331989"/></connection></connections><compImplementation><compOutputBridge><output v="1456513312"/></compOutputBridge></compImplementation></compNode><compNode><uid v="1456513313"/><GUILayout><gpos v="3568 2320 0"/></GUILayout><connections><connection><identifier v="inputNodeOutput"/><connRef v="1456513263"/><connRefOutput v="1456331990"/></connection></connections><compImplementation><compOutputBridge><output v="1456513314"/></compOutputBridge></compImplementation></compNode><compNode><uid v="1456520825"/><GUILayout><gpos v="-180.431305 1625.61987 0"/></GUILayout><compOutputs><compOutput><uid v="1456520826"/><comptype v="2"/></compOutput></compOutputs><connections><connection><identifier v="input1"/><connRef v="1456521600"/><connRefOutput v="1456520826"/></connection><connection><identifier v="#transform"/><connRef v="1457174361"/><connRefOutput v="1457174362"/></connection></connections><compImplementation><compFilter><filter v="transformation"/><parameters><parameter><name v="offset"/><relativeTo v="0"/><paramValue><constantValueFloat2 v="-0.0115 0.179999992"/></paramValue></parameter><parameter><name v="matrix22"/><relativeTo v="0"/><paramValue><dynamicValue><rootnode v="1457177192"/><paramNodes><paramNode><uid v="1457177192"/><function v="get_float4"/><type v="2048"/><funcDatas><funcData><name v="get_float4"/><constantValue><constantValueString v="#transform"/></constantValue></funcData></funcDatas></paramNode></paramNodes></dynamicValue></paramValue></parameter></parameters></compFilter></compImplementation><inputValues><compInputValue><identifier v="#transform"/><type v="2048"/></compInputValue></inputValues></compNode><compNode><uid v="1456520833"/><GUILayout><gpos v="-308.431305 1657.61987 0"/></GUILayout><compOutputs><compOutput><uid v="1456520330"/><comptype v="2"/></compOutput></compOutputs><compImplementation><compInstance><path v="pkg:///shape?dependency=1311189026"/><parameters><parameter><name v="Size"/><relativeTo v="0"/><paramValue><constantValueFloat1 v="0.50999999"/></paramValue></parameter><parameter><name v="Pattern"/><relativeTo v="0"/><paramValue><constantValueInt32 v="2"/></paramValue></parameter><parameter><name v="tiling"/><relativeTo v="0"/><paramValue><constantValueInt32 v="0"/></paramValue></parameter></parameters><outputBridgings><outputBridging><uid v="1456520330"/><identifier v="output"/></outputBridging></outputBridgings></compInstance></compImplementation></compNode><compNode><uid v="1456520860"/><GUILayout><gpos v="-68.7996521 1529.61987 0"/></GUILayout><compOutputs><compOutput><uid v="1456520861"/><comptype v="2"/></compOutput></compOutputs><connections><connection><identifier v="destination"/><connRef v="1456520825"/><connRefOutput v="1456520826"/></connection><connection><identifier v="source"/><connRef v="1456523838"/><connRefOutput v="1456520826"/></connection></connections><compImplementation><compFilter><filter v="blend"/><parameters><parameter><name v="blendingmode"/><relativeTo v="0"/><paramValue><constantValueInt32 v="5"/></paramValue></parameter></parameters></compFilter></compImplementation></compNode><compNode><uid v="1456521484"/><GUILayout><gpos v="-4.7996521 1734.61987 0"/></GUILayout><compOutputs><compOutput><uid v="1456520826"/><comptype v="2"/></compOutput></compOutputs><connections><connection><identifier v="input1"/><connRef v="1456521600"/><connRefOutput v="1456520826"/></connection></connections><compImplementation><compFilter><filter v="transformation"/><parameters><parameter><name v="offset"/><relativeTo v="0"/><paramValue><constantValueFloat2 v="0.0115999999 0.456800014"/></paramValue></parameter><parameter><name v="matrix22"/><relativeTo v="0"/><paramValue><constantValueFloat4 v="1.80299997 0 0 1.64810002"/></paramValue></parameter></parameters></compFilter></compImplementation></compNode><compNode><uid v="1456521491"/><GUILayout><gpos v="123.200348 1640.5199 0"/></GUILayout><compOutputs><compOutput><uid v="1456520861"/><comptype v="2"/></compOutput></compOutputs><connections><connection><identifier v="source"/><connRef v="1456520860"/><connRefOutput v="1456520861"/></connection><connection><identifier v="destination"/><connRef v="1456521484"/><connRefOutput v="1456520826"/></connection></connections><compImplementation><compFilter><filter v="blend"/><parameters><parameter><name v="blendingmode"/><relativeTo v="0"/><paramValue><constantValueInt32 v="5"/></paramValue></parameter></parameters></compFilter></compImplementation></compNode><compNode><uid v="1456521600"/><GUILayout><gpos v="-484.799622 1689.61987 0"/></GUILayout><compOutputs><compOutput><uid v="1456520826"/><comptype v="2"/></compOutput></compOutputs><connections><connection><identifier v="input1"/><connRef v="1456520833"/><connRefOutput v="1456520330"/></connection></connections><compImplementation><compFilter><filter v="transformation"/><parameters><parameter><name v="offset"/><relativeTo v="0"/><paramValue><constantValueFloat2 v="0.00899999961 -0.193000004"/></paramValue></parameter><parameter><name v="matrix22"/><relativeTo v="0"/><paramValue><constantValueFloat4 v="0.986699998 0 0 1.07449996"/></paramValue></parameter></parameters></compFilter></compImplementation></compNode><compNode><uid v="1456521892"/><GUILayout><gpos v="283.200348 1625.61987 0"/></GUILayout><compOutputs><compOutput><uid v="1456521893"/><comptype v="2"/></compOutput></compOutputs><connections><connection><identifier v="Source"/><connRef v="1456521491"/><connRefOutput v="1456520861"/></connection><connection><identifier v="#skew"/><connRef v="1457138828"/><connRefOutput v="1457138829"/></connection></connections><compImplementation><compInstance><path v="pkg:///skew_grayscale?dependency=1456351923"/><parameters><parameter><name v="Align"/><relativeTo v="0"/><paramValue><constantValueInt32 v="0"/></paramValue></parameter><parameter><name v="Axis"/><relativeTo v="0"/><paramValue><constantValueInt32 v="1"/></paramValue></parameter><parameter><name v="Amount"/><relativeTo v="0"/><paramValue><dynamicValue><rootnode v="1457139957"/><paramNodes><paramNode><uid v="1457139957"/><function v="get_float1"/><type v="256"/><funcDatas><funcData><name v="get_float1"/><constantValue><constantValueString v="#skew"/></constantValue></funcData></funcDatas></paramNode></paramNodes></dynamicValue></paramValue></parameter></parameters><outputBridgings><outputBridging><uid v="1456521893"/><identifier v="Skew"/></outputBridging></outputBridgings></compInstance></compImplementation><inputValues><compInputValue><identifier v="#skew"/><type v="256"/></compInputValue></inputValues></compNode><compNode><uid v="1456522295"/><GUILayout><gpos v="411.200378 1625.61987 0"/></GUILayout><compOutputs><compOutput><uid v="1456522296"/><comptype v="2"/></compOutput></compOutputs><connections><connection><identifier v="input"/><connRef v="1456521892"/><connRefOutput v="1456521893"/></connection></connections><compImplementation><compInstance><path v="pkg:///mirror_grayscale?dependency=1456522204"/><parameters><parameter><name v="invert_x"/><relativeTo v="0"/><paramValue><constantValueBool v="1"/></paramValue></parameter></parameters><outputBridgings><outputBridging><uid v="1456522296"/><identifier v="output"/></outputBridging></outputBridgings></compInstance></compImplementation></compNode><compNode><uid v="1456523097"/><GUILayout><gpos v="219.200348 1881.61987 0"/></GUILayout><compOutputs><compOutput><uid v="1456520330"/><comptype v="2"/></compOutput></compOutputs><compImplementation><compInstance><path v="pkg:///shape?dependency=1311189026"/><parameters><parameter><name v="Size"/><relativeTo v="0"/><paramValue><constantValueFloat1 v="0.50999999"/></paramValue></parameter><parameter><name v="tiling"/><relativeTo v="0"/><paramValue><constantValueInt32 v="0"/></paramValue></parameter></parameters><outputBridgings><outputBridging><uid v="1456520330"/><identifier v="output"/></outputBridging></outputBridgings></compInstance></compImplementation></compNode><compNode><uid v="1456523146"/><GUILayout><gpos v="364.400299 1881.61987 0"/></GUILayout><compOutputs><compOutput><uid v="1456523147"/><comptype v="2"/></compOutput></compOutputs><connections><connection><identifier v="input1"/><connRef v="1456523097"/><connRefOutput v="1456520330"/></connection></connections><compImplementation><compFilter><filter v="transformation"/><parameters><parameter><name v="matrix22"/><relativeTo v="0"/><paramValue><constantValueFloat4 v="13.2300997 0 0 1"/></paramValue></parameter><parameter><name v="offset"/><relativeTo v="0"/><paramValue><constantValueFloat2 v="0.0197000001 -0.392500013"/></paramValue></parameter></parameters></compFilter></compImplementation></compNode><compNode><uid v="1456523694"/><GUILayout><gpos v="549.333313 1776 0"/></GUILayout><compOutputs><compOutput><uid v="1456523695"/><comptype v="2"/></compOutput></compOutputs><connections><connection><identifier v="destination"/><connRef v="1456522295"/><connRefOutput v="1456522296"/></connection><connection><identifier v="source"/><connRef v="1456523146"/><connRefOutput v="1456523147"/></connection></connections><compImplementation><compFilter><filter v="blend"/><parameters><parameter><name v="blendingmode"/><relativeTo v="0"/><paramValue><constantValueInt32 v="5"/></paramValue></parameter></parameters></compFilter></compImplementation></compNode><compNode><uid v="1456523838"/><GUILayout><gpos v="-324.799622 1529.61987 0"/></GUILayout><compOutputs><compOutput><uid v="1456520826"/><comptype v="2"/></compOutput></compOutputs><connections><connection><identifier v="input1"/><connRef v="1456521600"/><connRefOutput v="1456520826"/></connection></connections><compImplementation><compFilter><filter v="transformation"/><parameters><parameter><name v="matrix22"/><relativeTo v="0"/><paramValue><constantValueFloat4 v="1 0 0 1.19669998"/></paramValue></parameter><parameter><name v="offset"/><relativeTo v="0"/><paramValue><constantValueFloat2 v="0 -0.0983999968"/></paramValue></parameter></parameters></compFilter></compImplementation></compNode><compNode><uid v="1456601351"/><GUILayout><gpos v="261.333344 3546.66675 0"/><dockDistance v="128 0"/></GUILayout><compOutputs><compOutput><uid v="1456351310"/><comptype v="2"/></compOutput></compOutputs><connections><connection><identifier v="input1"/><connRef v="1457103768"/><connRefOutput v="1456351603"/></connection><connection><identifier v="#matrix"/><connRef v="1457342279"/><connRefOutput v="1457128176"/></connection></connections><compImplementation><compFilter><filter v="transformation"/><parameters><parameter><name v="offset"/><relativeTo v="0"/><paramValue><constantValueFloat2 v="0.256500006 -0.214499995"/></paramValue></parameter><parameter><name v="matrix22"/><relativeTo v="0"/><paramValue><dynamicValue><rootnode v="1457343260"/><paramNodes><paramNode><uid v="1457343260"/><function v="get_float4"/><type v="2048"/><funcDatas><funcData><name v="get_float4"/><constantValue><constantValueString v="#matrix"/></constantValue></funcData></funcDatas></paramNode></paramNodes></dynamicValue></paramValue></parameter></parameters></compFilter></compImplementation><inputValues><compInputValue><identifier v="#matrix"/><type v="2048"/></compInputValue></inputValues></compNode><compNode><uid v="1456601352"/><GUILayout><gpos v="709.333374 3770.66675 0"/><dockDistance v="77.2875977 -160"/></GUILayout><compOutputs><compOutput><uid v="1456353020"/><comptype v="2"/></compOutput></compOutputs><connections><connection><identifier v="Input_1"/><connRef v="1456601360"/><connRefOutput v="1456352988"/></connection></connections><compImplementation><compInstance><path v="pkg:///histogram_scan?dependency=1149349207"/><parameters><parameter><name v="Position"/><relativeTo v="0"/><paramValue><constantValueFloat1 v="0.5"/></paramValue></parameter><parameter><name v="Contrast"/><relativeTo v="0"/><paramValue><constantValueFloat1 v="1"/></paramValue></parameter></parameters><outputBridgings><outputBridging><uid v="1456353020"/><identifier v="Output"/></outputBridging></outputBridgings></compInstance></compImplementation></compNode><compNode><uid v="1456601354"/><GUILayout><gpos v="581.333374 3482.66675 0"/></GUILayout><compOutputs><compOutput><uid v="1456352641"/><comptype v="2"/></compOutput></compOutputs><connections><connection><identifier v="input1"/><connRef v="1456601361"/><connRefOutput v="1456351971"/></connection><connection><identifier v="inputintensity"/><connRef v="1456601357"/><connRefOutput v="1456352669"/></connection><connection><identifier v="#intensity"/><connRef v="1457128175"/><connRefOutput v="1457128176"/></connection></connections><compImplementation><compFilter><filter v="directionalwarp"/><parameters><parameter><name v="intensity"/><relativeTo v="0"/><paramValue><dynamicValue><rootnode v="1457135976"/><paramNodes><paramNode><uid v="1457135976"/><function v="get_float1"/><type v="256"/><funcDatas><funcData><name v="get_float1"/><constantValue><constantValueString v="#intensity"/></constantValue></funcData></funcDatas></paramNode></paramNodes></dynamicValue></paramValue></parameter></parameters></compFilter></compImplementation><inputValues><compInputValue><identifier v="#intensity"/><type v="256"/></compInputValue></inputValues></compNode><compNode><uid v="1456601355"/><GUILayout><gpos v="-250.666656 3557.3335 0"/></GUILayout><compOutputs><compOutput><uid v="1456349899"/><comptype v="2"/></compOutput><compOutput><uid v="1456349900"/><comptype v="2"/></compOutput><compOutput><uid v="1456349901"/><comptype v="2"/></compOutput><compOutput><uid v="1456349902"/><comptype v="2"/></compOutput></compOutputs><compImplementation><compInstance><path v="pkg:///weave_generator?dependency=1456348871"/><parameters><parameter><name v="weave"/><relativeTo v="0"/><paramValue><constantValueInt32 v="1"/></paramValue></parameter><parameter><name v="tile_x"/><relativeTo v="0"/><paramValue><constantValueInt32 v="3"/></paramValue></parameter><parameter><name v="gap"/><relativeTo v="0"/><paramValue><constantValueFloat2 v="0.0700000003 0.0199999996"/></paramValue></parameter><parameter><name v="shape"/><relativeTo v="0"/><paramValue><constantValueFloat1 v="0.129999995"/></paramValue></parameter></parameters><outputBridgings><outputBridging><uid v="1456349899"/><identifier v="Height"/></outputBridging><outputBridging><uid v="1456349900"/><identifier v="Opacity"/></outputBridging><outputBridging><uid v="1456349901"/><identifier v="Mask_1"/></outputBridging><outputBridging><uid v="1456349902"/><identifier v="Mask_2"/></outputBridging></outputBridgings></compInstance></compImplementation></compNode><compNode><uid v="1456601357"/><GUILayout><gpos v="421.333344 3354.66675 0"/></GUILayout><compOutputs><compOutput><uid v="1456352669"/><comptype v="2"/></compOutput></compOutputs><compImplementation><compInstance><path v="pkg:///perlin_noise?dependency=1456248728"/><parameters><parameter><name v="scale"/><relativeTo v="0"/><paramValue><constantValueInt32 v="16"/></paramValue></parameter></parameters><outputBridgings><outputBridging><uid v="1456352669"/><identifier v="output"/></outputBridging></outputBridgings></compInstance></compImplementation></compNode><compNode><uid v="1456601359"/><GUILayout><gpos v="5.33334351 3546.66675 0"/></GUILayout><compOutputs><compOutput><uid v="1456351274"/><comptype v="2"/></compOutput></compOutputs><connections><connection><identifier v="Source"/><connRef v="1456601424"/><connRefOutput v="1456601425"/></connection></connections><compImplementation><compInstance><path v="pkg:///invert_grayscale?dependency=1368115694"/><parameters/><outputBridgings><outputBridging><uid v="1456351274"/><identifier v="Invert_Grayscale"/></outputBridging></outputBridgings></compInstance></compImplementation></compNode><compNode><uid v="1456601360"/><GUILayout><gpos v="517.333374 3770.66675 0"/><dockDistance v="64.7124023 10.666748"/></GUILayout><compOutputs><compOutput><uid v="1456352988"/><comptype v="2"/></compOutput></compOutputs><compImplementation><compInstance><path v="pkg:///gradient_linear_1?dependency=1335474237"/><parameters><parameter><name v="rotation"/><relativeTo v="0"/><paramValue><constantValueInt32 v="3"/></paramValue></parameter></parameters><outputBridgings><outputBridging><uid v="1456352988"/><identifier v="Simple_Gradient"/></outputBridging></outputBridgings></compInstance></compImplementation></compNode><compNode><uid v="1456601361"/><GUILayout><gpos v="421.333344 3482.66675 0"/></GUILayout><compOutputs><compOutput><uid v="1456351971"/><comptype v="2"/></compOutput></compOutputs><connections><connection><identifier v="Source"/><connRef v="1456601351"/><connRefOutput v="1456351310"/></connection></connections><compImplementation><compInstance><path v="pkg:///skew_grayscale?dependency=1456351923"/><parameters><parameter><name v="Amount"/><relativeTo v="0"/><paramValue><constantValueFloat1 v="-0.919999957"/></paramValue></parameter><parameter><name v="Axis"/><relativeTo v="0"/><paramValue><constantValueInt32 v="1"/></paramValue></parameter></parameters><outputBridgings><outputBridging><uid v="1456351971"/><identifier v="Skew"/></outputBridging></outputBridgings></compInstance></compImplementation></compNode><compNode><uid v="1456601362"/><GUILayout><gpos v="788.057739 3546.66675 0"/></GUILayout><compOutputs><compOutput><uid v="1456352913"/><comptype v="2"/></compOutput></compOutputs><connections><connection><identifier v="destination"/><connRef v="1456601363"/><connRefOutput v="1456352641"/></connection><connection><identifier v="source"/><connRef v="1456601354"/><connRefOutput v="1456352641"/></connection><connection><identifier v="opacity"/><connRef v="1456601352"/><connRefOutput v="1456353020"/></connection></connections><compImplementation><compFilter><filter v="blend"/><parameters/></compFilter></compImplementation></compNode><compNode><uid v="1456601363"/><GUILayout><gpos v="581.333374 3610.66675 0"/></GUILayout><compOutputs><compOutput><uid v="1456352641"/><comptype v="2"/></compOutput></compOutputs><connections><connection><identifier v="inputintensity"/><connRef v="1456601357"/><connRefOutput v="1456352669"/></connection><connection><identifier v="input1"/><connRef v="1456601364"/><connRefOutput v="1456351976"/></connection><connection><identifier v="#intensity"/><connRef v="1457128175"/><connRefOutput v="1457128176"/></connection></connections><compImplementation><compFilter><filter v="directionalwarp"/><parameters><parameter><name v="intensity"/><relativeTo v="0"/><paramValue><dynamicValue><rootnode v="1457137799"/><paramNodes><paramNode><uid v="1457137799"/><function v="get_float1"/><type v="256"/><funcDatas><funcData><name v="get_float1"/><constantValue><constantValueString v="#intensity"/></constantValue></funcData></funcDatas></paramNode></paramNodes></dynamicValue></paramValue></parameter></parameters></compFilter></compImplementation><inputValues><compInputValue><identifier v="#intensity"/><type v="256"/></compInputValue></inputValues></compNode><compNode><uid v="1456601364"/><GUILayout><gpos v="421.333344 3610.66675 0"/></GUILayout><compOutputs><compOutput><uid v="1456351976"/><comptype v="2"/></compOutput></compOutputs><connections><connection><identifier v="Source"/><connRef v="1456601351"/><connRefOutput v="1456351310"/></connection></connections><compImplementation><compInstance><path v="pkg:///skew_grayscale?dependency=1456351923"/><parameters><parameter><name v="Amount"/><relativeTo v="0"/><paramValue><constantValueFloat1 v="0.879999995"/></paramValue></parameter><parameter><name v="Axis"/><relativeTo v="0"/><paramValue><constantValueInt32 v="1"/></paramValue></parameter></parameters><outputBridgings><outputBridging><uid v="1456351976"/><identifier v="Skew"/></outputBridging></outputBridgings></compInstance></compImplementation></compNode><compNode><uid v="1456601424"/><GUILayout><gpos v="-122.666656 3546.66675 0"/></GUILayout><compOutputs><compOutput><uid v="1456601425"/><comptype v="2"/></compOutput></compOutputs><connections><connection><identifier v="input1"/><connRef v="1456601355"/><connRefOutput v="1456349899"/></connection></connections><compImplementation><compFilter><filter v="transformation"/><parameters><parameter><name v="matrix22"/><relativeTo v="0"/><paramValue><constantValueFloat4 v="0 -1 1 0"/></paramValue></parameter></parameters></compFilter></compImplementation></compNode><compNode><uid v="1456602805"/><GUILayout><gpos v="314.666687 2754.71436 0"/></GUILayout><compOutputs><compOutput><uid v="1456354726"/><comptype v="2"/></compOutput></compOutputs><compImplementation><compInstance><path v="pkg:///cells_2?dependency=1456354067"/><parameters><parameter><name v="scale"/><relativeTo v="0"/><paramValue><constantValueInt32 v="38"/></paramValue></parameter><parameter><name v="edge_width"/><relativeTo v="0"/><paramValue><constantValueFloat1 v="0.119999997"/></paramValue></parameter></parameters><outputBridgings><outputBridging><uid v="1456354726"/><identifier v="output"/></outputBridging></outputBridgings></compInstance></compImplementation></compNode><compNode><uid v="1456602806"/><GUILayout><gpos v="1253.33337 2661.3335 0"/></GUILayout><compOutputs><compOutput><uid v="1456354815"/><comptype v="2"/></compOutput></compOutputs><connections><connection><identifier v="input1"/><connRef v="1457135095"/><connRefOutput v="1457112738"/></connection></connections><compImplementation><compFilter><filter v="levels"/><parameters><parameter><name v="levelinlow"/><relativeTo v="0"/><paramValue><constantValueFloat4 v="0.222986251 0.222986251 0.222986251 0"/></paramValue></parameter><parameter><name v="leveloutlow"/><relativeTo v="0"/><paramValue><constantValueFloat4 v="0.362475455 0.362475455 0.362475455 0"/></paramValue></parameter></parameters></compFilter></compImplementation></compNode><compNode><uid v="1456602821"/><GUILayout><gpos v="1690.66663 2128 0"/></GUILayout><compOutputs><compOutput><uid v="1456602822"/><comptype v="2"/></compOutput></compOutputs><connections><connection><identifier v="destination"/><connRef v="1456602934"/><connRefOutput v="1456602935"/></connection><connection><identifier v="source"/><connRef v="1456702632"/><connRefOutput v="1456702633"/></connection><connection><identifier v="opacity"/><connRef v="1457304042"/><connRefOutput v="1457304043"/></connection></connections><compImplementation><compFilter><filter v="blend"/><parameters><parameter><name v="blendingmode"/><relativeTo v="0"/><paramValue><constantValueInt32 v="2"/></paramValue></parameter><parameter><name v="opacitymult"/><relativeTo v="0"/><paramValue><constantValueFloat1 v="0.48999998"/></paramValue></parameter></parameters></compFilter></compImplementation></compNode><compNode><uid v="1456602934"/><GUILayout><gpos v="1498.66663 2064 0"/></GUILayout><compOutputs><compOutput><uid v="1456602935"/><comptype v="2"/></compOutput></compOutputs><connections><connection><identifier v="input1"/><connRef v="1456609992"/><connRefOutput v="1456609993"/></connection></connections><compImplementation><compFilter><filter v="levels"/><parameters><parameter><name v="levelouthigh"/><relativeTo v="0"/><paramValue><constantValueFloat4 v="0.435166985 0.435166985 0.435166985 1"/></paramValue></parameter></parameters></compFilter></compImplementation></compNode><compNode><uid v="1456603961"/><GUILayout><gpos v="1818.66663 1968 0"/></GUILayout><compOutputs><compOutput><uid v="1456602822"/><comptype v="2"/></compOutput></compOutputs><connections><connection><identifier v="opacity"/><connRef v="1456522295"/><connRefOutput v="1456522296"/></connection><connection><identifier v="destination"/><connRef v="1456602821"/><connRefOutput v="1456602822"/></connection><connection><identifier v="source"/><connRef v="1457125426"/><connRefOutput v="1457125427"/></connection></connections><compImplementation><compFilter><filter v="blend"/><parameters><parameter><name v="blendingmode"/><relativeTo v="0"/><paramValue><constantValueInt32 v="1"/></paramValue></parameter><parameter><name v="opacitymult"/><relativeTo v="0"/><paramValue><constantValueFloat1 v="0.979999959"/></paramValue></parameter></parameters></compFilter></compImplementation></compNode><compNode><uid v="1456608692"/><GUILayout><gpos v="1712 848 0"/><dockDistance v="192 0"/></GUILayout><compOutputs><compOutput><uid v="1456608644"/><comptype v="1"/></compOutput></compOutputs><compImplementation><compFilter><filter v="uniform"/><parameters><parameter><name v="outputcolor"/><relativeTo v="0"/><paramValue><constantValueFloat4 v="0.909641027 0.980000019 0.477435946 1"/></paramValue></parameter></parameters></compFilter></compImplementation></compNode><compNode><uid v="1456608820"/><GUILayout><gpos v="1968 976 0"/></GUILayout><compOutputs><compOutput><uid v="1456608821"/><comptype v="1"/></compOutput></compOutputs><connections><connection><identifier v="source"/><connRef v="1456743813"/><connRefOutput v="1456743814"/></connection><connection><identifier v="opacity"/><connRef v="1456616680"/><connRefOutput v="1456616681"/></connection><connection><identifier v="destination"/><connRef v="1457153348"/><connRefOutput v="1457081055"/></connection></connections><compImplementation><compFilter><filter v="blend"/><parameters/></compFilter></compImplementation></compNode><compNode><uid v="1456608902"/><GUILayout><gpos v="2896 2064 0"/></GUILayout><compOutputs><compOutput><uid v="1456334132"/><comptype v="1"/></compOutput></compOutputs><connections><connection><identifier v="input1"/><connRef v="1456712034"/><connRefOutput v="1456712035"/></connection></connections><compImplementation><compFilter><filter v="normal"/><parameters><parameter><name v="input2alpha"/><relativeTo v="0"/><paramValue><constantValueBool v="0"/></paramValue></parameter><parameter><name v="intensity"/><relativeTo v="0"/><paramValue><constantValueFloat1 v="0.469999999"/></paramValue></parameter><parameter><name v="inversedy"/><relativeTo v="0"/><paramValue><constantValueBool v="1"/></paramValue></parameter></parameters></compFilter></compImplementation></compNode><compNode><uid v="1456608903"/><GUILayout><gpos v="2864 2272.23706 0"/></GUILayout><compOutputs><compOutput><uid v="1456372309"/><comptype v="2"/></compOutput></compOutputs><connections><connection><identifier v="input"/><connRef v="1456712034"/><connRefOutput v="1456712035"/></connection></connections><compImplementation><compInstance><path v="pkg:///hbao?dependency=1297162667"/><parameters><parameter><name v="radius"/><relativeTo v="0"/><paramValue><constantValueFloat1 v="0.649999976"/></paramValue></parameter><parameter><name v="height_depth"/><relativeTo v="0"/><paramValue><constantValueFloat1 v="0.00999999978"/></paramValue></parameter></parameters><outputBridgings><outputBridging><uid v="1456372309"/><identifier v="output"/></outputBridging></outputBridgings></compInstance></compImplementation></compNode><compNode><uid v="1456609992"/><GUILayout><gpos v="660.872437 1552 0"/></GUILayout><compOutputs><compOutput><uid v="1456609993"/><comptype v="2"/></compOutput></compOutputs><connections><connection><identifier v="destination"/><connRef v="1456523694"/><connRefOutput v="1456523695"/></connection></connections><compImplementation><compFilter><filter v="blend"/><parameters><parameter><name v="opacitymult"/><relativeTo v="0"/><paramValue><constantValueFloat1 v="0"/></paramValue></parameter></parameters></compFilter></compImplementation></compNode><compNode><uid v="1456610053"/><GUILayout><gpos v="2896 1936 0"/></GUILayout><compOutputs><compOutput><uid v="1456610054"/><comptype v="1"/></compOutput></compOutputs><connections><connection><identifier v="RGB"/><connRef v="1456767400"/><connRefOutput v="1456767401"/></connection><connection><identifier v="A"/><connRef v="1459440983"/><connRefOutput v="1459440984"/></connection></connections><compImplementation><compInstance><path v="pkg:///rgb-a_merge?dependency=1456372082"/><parameters/><outputBridgings><outputBridging><uid v="1456610054"/><identifier v="RGB-A_Merge"/></outputBridging></outputBridgings></compInstance></compImplementation></compNode><compNode><uid v="1456610206"/><GUILayout><gpos v="3568 2448 0"/></GUILayout><connections><connection><identifier v="inputNodeOutput"/><connRef v="1456622854"/><connRefOutput v="1456621623"/></connection></connections><compImplementation><compOutputBridge><output v="1456610205"/></compOutputBridge></compImplementation></compNode><compNode><uid v="1456616680"/><GUILayout><gpos v="2157.26318 1264 0"/></GUILayout><compOutputs><compOutput><uid v="1456616681"/><comptype v="2"/></compOutput></compOutputs><connections><connection><identifier v="source"/><connRef v="1456702605"/><connRefOutput v="1456702606"/></connection><connection><identifier v="destination"/><connRef v="1456756105"/><connRefOutput v="1456756106"/></connection></connections><compImplementation><compFilter><filter v="blend"/><parameters><parameter><name v="opacitymult"/><relativeTo v="0"/><paramValue><constantValueFloat1 v="0.50999999"/></paramValue></parameter></parameters></compFilter></compImplementation></compNode><compNode><uid v="1456620949"/><GUILayout><gpos v="2896 1808 0"/></GUILayout><compOutputs><compOutput><uid v="1456620950"/><comptype v="2"/></compOutput></compOutputs><compImplementation><compInstance><path v="pkg:///perlin_noise?dependency=1456248728"/><parameters><parameter><name v="scale"/><relativeTo v="0"/><paramValue><constantValueInt32 v="14"/></paramValue></parameter></parameters><outputBridgings><outputBridging><uid v="1456620950"/><identifier v="output"/></outputBridging></outputBridgings></compInstance></compImplementation></compNode><compNode><uid v="1456621622"/><GUILayout><gpos v="3120 1936 0"/></GUILayout><compOutputs><compOutput><uid v="1456621623"/><comptype v="1"/></compOutput></compOutputs><connections><connection><identifier v="inputintensity"/><connRef v="1456620949"/><connRefOutput v="1456620950"/></connection><connection><identifier v="input1"/><connRef v="1456610053"/><connRefOutput v="1456610054"/></connection></connections><compImplementation><compFilter><filter v="directionalwarp"/><parameters/></compFilter></compImplementation></compNode><compNode><uid v="1456622772"/><GUILayout><gpos v="3120 2192 0"/></GUILayout><compOutputs><compOutput><uid v="1456621623"/><comptype v="2"/></compOutput></compOutputs><connections><connection><identifier v="inputintensity"/><connRef v="1456620949"/><connRefOutput v="1456620950"/></connection><connection><identifier v="input1"/><connRef v="1456712034"/><connRefOutput v="1456712035"/></connection></connections><compImplementation><compFilter><filter v="directionalwarp"/><parameters/></compFilter></compImplementation></compNode><compNode><uid v="1456622802"/><GUILayout><gpos v="3120 2064 0"/></GUILayout><compOutputs><compOutput><uid v="1456621623"/><comptype v="1"/></compOutput></compOutputs><connections><connection><identifier v="inputintensity"/><connRef v="1456620949"/><connRefOutput v="1456620950"/></connection><connection><identifier v="input1"/><connRef v="1456608902"/><connRefOutput v="1456334132"/></connection></connections><compImplementation><compFilter><filter v="directionalwarp"/><parameters/></compFilter></compImplementation></compNode><compNode><uid v="1456622820"/><GUILayout><gpos v="3120 2320 0"/></GUILayout><compOutputs><compOutput><uid v="1456621623"/><comptype v="2"/></compOutput></compOutputs><connections><connection><identifier v="inputintensity"/><connRef v="1456620949"/><connRefOutput v="1456620950"/></connection><connection><identifier v="input1"/><connRef v="1456608903"/><connRefOutput v="1456372309"/></connection></connections><compImplementation><compFilter><filter v="directionalwarp"/><parameters/></compFilter></compImplementation></compNode><compNode><uid v="1456622854"/><GUILayout><gpos v="3120 2448 0"/></GUILayout><compOutputs><compOutput><uid v="1456621623"/><comptype v="2"/></compOutput></compOutputs><connections><connection><identifier v="inputintensity"/><connRef v="1456620949"/><connRefOutput v="1456620950"/></connection><connection><identifier v="input1"/><connRef v="1459440983"/><connRefOutput v="1459440984"/></connection></connections><compImplementation><compFilter><filter v="directionalwarp"/><parameters/></compFilter></compImplementation></compNode><compNode><uid v="1456622913"/><GUILayout><gpos v="933.333374 3546.66675 0"/></GUILayout><compOutputs><compOutput><uid v="1456622914"/><comptype v="2"/></compOutput></compOutputs><connections><connection><identifier v="input1"/><connRef v="1456601362"/><connRefOutput v="1456352913"/></connection></connections><compImplementation><compFilter><filter v="levels"/><parameters><parameter><name v="levelinlow"/><relativeTo v="0"/><paramValue><constantValueFloat4 v="0.170000002 0.170000002 0.170000002 0"/></paramValue></parameter><parameter><name v="levelinhigh"/><relativeTo v="0"/><paramValue><constantValueFloat4 v="0.239999995 0.239999995 0.239999995 1"/></paramValue></parameter><parameter><name v="levelinmid"/><relativeTo v="0"/><paramValue><constantValueFloat4 v="0.159999996 0.159999996 0.159999996 0.5"/></paramValue></parameter></parameters></compFilter></compImplementation></compNode><compNode><uid v="1456700345"/><GUILayout><gpos v="965.333374 3720.27979 0"/></GUILayout><compOutputs><compOutput><uid v="1456520330"/><comptype v="2"/></compOutput></compOutputs><compImplementation><compInstance><path v="pkg:///shape?dependency=1311189026"/><parameters><parameter><name v="tiling"/><relativeTo v="0"/><paramValue><constantValueInt32 v="0"/></paramValue></parameter></parameters><outputBridgings><outputBridging><uid v="1456520330"/><identifier v="output"/></outputBridging></outputBridgings></compInstance></compImplementation></compNode><compNode><uid v="1456700346"/><GUILayout><gpos v="1110.53333 3720.27979 0"/></GUILayout><compOutputs><compOutput><uid v="1456523147"/><comptype v="2"/></compOutput></compOutputs><connections><connection><identifier v="input1"/><connRef v="1456700345"/><connRefOutput v="1456520330"/></connection></connections><compImplementation><compFilter><filter v="transformation"/><parameters><parameter><name v="matrix22"/><relativeTo v="0"/><paramValue><constantValueFloat4 v="303.886292 0 0 0.947300017"/></paramValue></parameter><parameter><name v="offset"/><relativeTo v="0"/><paramValue><constantValueFloat2 v="-0.368000001 -0.0131999999"/></paramValue></parameter></parameters></compFilter></compImplementation></compNode><compNode><uid v="1456700849"/><GUILayout><gpos v="1285.33337 3578.66675 0"/></GUILayout><compOutputs><compOutput><uid v="1456700850"/><comptype v="2"/></compOutput></compOutputs><connections><connection><identifier v="source"/><connRef v="1456700346"/><connRefOutput v="1456523147"/></connection><connection><identifier v="destination"/><connRef v="1456622913"/><connRefOutput v="1456622914"/></connection></connections><compImplementation><compFilter><filter v="blend"/><parameters><parameter><name v="blendingmode"/><relativeTo v="0"/><paramValue><constantValueInt32 v="1"/></paramValue></parameter></parameters></compFilter></compImplementation></compNode><compNode><uid v="1456700931"/><GUILayout><gpos v="1445.33337 3578.66675 0"/></GUILayout><compOutputs><compOutput><uid v="1456700932"/><comptype v="2"/></compOutput></compOutputs><connections><connection><identifier v="input1"/><connRef v="1456700849"/><connRefOutput v="1456700850"/></connection><connection><identifier v="inputintensity"/><connRef v="1456701317"/><connRefOutput v="1456352669"/></connection></connections><compImplementation><compFilter><filter v="directionalwarp"/><parameters><parameter><name v="intensity"/><relativeTo v="0"/><paramValue><constantValueFloat1 v="23.539999"/></paramValue></parameter></parameters></compFilter></compImplementation></compNode><compNode><uid v="1456701317"/><GUILayout><gpos v="1317.33337 3706.66675 0"/></GUILayout><compOutputs><compOutput><uid v="1456352669"/><comptype v="2"/></compOutput></compOutputs><compImplementation><compInstance><path v="pkg:///perlin_noise?dependency=1456248728"/><parameters><parameter><name v="scale"/><relativeTo v="0"/><paramValue><constantValueInt32 v="3"/></paramValue></parameter></parameters><outputBridgings><outputBridging><uid v="1456352669"/><identifier v="output"/></outputBridging></outputBridgings></compInstance></compImplementation></compNode><compNode><uid v="1456701590"/><GUILayout><gpos v="1573.33337 3578.66675 0"/></GUILayout><compOutputs><compOutput><uid v="1456701591"/><comptype v="2"/></compOutput></compOutputs><connections><connection><identifier v="input1"/><connRef v="1456700931"/><connRefOutput v="1456700932"/></connection></connections><compImplementation><compFilter><filter v="transformation"/><parameters><parameter><name v="offset"/><relativeTo v="0"/><paramValue><constantValueFloat2 v="-0.0241999999 -0.00730000017"/></paramValue></parameter><parameter><name v="matrix22"/><relativeTo v="0"/><paramValue><constantValueFloat4 v="0.895600021 0 0 1"/></paramValue></parameter></parameters></compFilter></compImplementation></compNode><compNode><uid v="1456702605"/><GUILayout><gpos v="1855.44836 1424 0"/></GUILayout><compOutputs><compOutput><uid v="1456702606"/><comptype v="2"/></compOutput></compOutputs><connections><connection><identifier v="destination"/><connRef v="1456702632"/><connRefOutput v="1456702633"/></connection></connections><compImplementation><compFilter><filter v="blend"/><parameters><parameter><name v="opacitymult"/><relativeTo v="0"/><paramValue><constantValueFloat1 v="0"/></paramValue></parameter></parameters></compFilter></compImplementation></compNode><compNode><uid v="1456702632"/><GUILayout><gpos v="1840 2624.61304 0"/></GUILayout><compOutputs><compOutput><uid v="1456702633"/><comptype v="2"/></compOutput></compOutputs><connections><connection><identifier v="destination"/><connRef v="1457258133"/><connRefOutput v="1457258134"/></connection></connections><compImplementation><compFilter><filter v="blend"/><parameters><parameter><name v="opacitymult"/><relativeTo v="0"/><paramValue><constantValueFloat1 v="0"/></paramValue></parameter></parameters></compFilter></compImplementation></compNode><compNode><uid v="1456712019"/><GUILayout><gpos v="1914.66663 2256 0"/></GUILayout><compOutputs><compOutput><uid v="1456712020"/><comptype v="2"/></compOutput></compOutputs><compImplementation><compInstance><path v="pkg:///dirt_3?dependency=1357066151"/><parameters><parameter><name v="scale"/><relativeTo v="0"/><paramValue><constantValueInt32 v="3"/></paramValue></parameter></parameters><outputBridgings><outputBridging><uid v="1456712020"/><identifier v="output"/></outputBridging></outputBridgings></compInstance></compImplementation></compNode><compNode><uid v="1456712034"/><GUILayout><gpos v="2653.5769 2192 0"/></GUILayout><compOutputs><compOutput><uid v="1456712035"/><comptype v="2"/></compOutput></compOutputs><connections><connection><identifier v="destination"/><connRef v="1456714989"/><connRefOutput v="1456714990"/></connection></connections><compImplementation><compFilter><filter v="blend"/><parameters><parameter><name v="opacitymult"/><relativeTo v="0"/><paramValue><constantValueFloat1 v="0"/></paramValue></parameter></parameters></compFilter></compImplementation></compNode><compNode><uid v="1456714989"/><GUILayout><gpos v="2138.6665 2032 0"/></GUILayout><compOutputs><compOutput><uid v="1456714990"/><comptype v="2"/></compOutput></compOutputs><connections><connection><identifier v="source"/><connRef v="1456799076"/><connRefOutput v="1456799077"/></connection><connection><identifier v="destination"/><connRef v="1456603961"/><connRefOutput v="1456602822"/></connection></connections><compImplementation><compFilter><filter v="blend"/><parameters><parameter><name v="opacitymult"/><relativeTo v="0"/><paramValue><constantValueFloat1 v="0.179999992"/></paramValue></parameter></parameters></compFilter></compImplementation></compNode><compNode><uid v="1456743813"/><GUILayout><gpos v="1840 863.778015 501"/></GUILayout><compOutputs><compOutput><uid v="1456743814"/><comptype v="1"/></compOutput></compOutputs><connections><connection><identifier v="source"/><connRef v="1456608692"/><connRefOutput v="1456608644"/></connection><connection><identifier v="destination"/><connRef v="1457153348"/><connRefOutput v="1457081055"/></connection></connections><compImplementation><compFilter><filter v="blend"/><parameters><parameter><name v="opacitymult"/><relativeTo v="0"/><paramValue><constantValueFloat1 v="0.299999982"/></paramValue></parameter></parameters></compFilter></compImplementation></compNode><compNode><uid v="1456756105"/><GUILayout><gpos v="2032 1456 0"/></GUILayout><compOutputs><compOutput><uid v="1456756106"/><comptype v="2"/></compOutput></compOutputs><connections><connection><identifier v="mask"/><connRef v="1456702605"/><connRefOutput v="1456702606"/></connection></connections><compImplementation><compFilter><filter v="distance"/><parameters><parameter><name v="distance"/><relativeTo v="0"/><paramValue><constantValueFloat1 v="5.25999975"/></paramValue></parameter></parameters></compFilter></compImplementation></compNode><compNode><uid v="1456767386"/><GUILayout><gpos v="1022.2345 -922.666626 0"/></GUILayout><compOutputs><compOutput><uid v="1456369682"/><comptype v="2"/></compOutput></compOutputs><compImplementation><compInstance><path v="pkg:///grunge_map_004?dependency=1456368062"/><parameters><parameter><name v="contrast"/><relativeTo v="0"/><paramValue><constantValueFloat1 v="1"/></paramValue></parameter></parameters><outputBridgings><outputBridging><uid v="1456369682"/><identifier v="output"/></outputBridging></outputBridgings></compInstance></compImplementation></compNode><compNode><uid v="1456767400"/><GUILayout><gpos v="2847.22681 1424 0"/></GUILayout><compOutputs><compOutput><uid v="1456767401"/><comptype v="1"/></compOutput></compOutputs><connections><connection><identifier v="source"/><connRef v="1459910954"/><connRefOutput v="1459910955"/></connection></connections><compImplementation><compFilter><filter v="blend"/><parameters/></compFilter></compImplementation></compNode><compNode><uid v="1456769308"/><GUILayout><gpos v="631.046814 2917.3335 0"/></GUILayout><compOutputs><compOutput><uid v="1456769309"/><comptype v="2"/></compOutput></compOutputs><connections><connection><identifier v="mask"/><connRef v="1456775589"/><connRefOutput v="1456775590"/></connection></connections><compImplementation><compFilter><filter v="distance"/><parameters><parameter><name v="distance"/><relativeTo v="0"/><paramValue><constantValueFloat1 v="2.77999997"/></paramValue></parameter></parameters></compFilter></compImplementation></compNode><compNode><uid v="1456775589"/><GUILayout><gpos v="442.666687 2881.0813 0"/></GUILayout><compOutputs><compOutput><uid v="1456775590"/><comptype v="2"/></compOutput></compOutputs><connections><connection><identifier v="Source"/><connRef v="1456602805"/><connRefOutput v="1456354726"/></connection></connections><compImplementation><compInstance><path v="pkg:///invert_grayscale?dependency=1368115694"/><parameters/><outputBridgings><outputBridging><uid v="1456775590"/><identifier v="Invert_Grayscale"/></outputBridging></outputBridgings></compInstance></compImplementation></compNode><compNode><uid v="1456775607"/><GUILayout><gpos v="872.812317 2981.3335 0"/><dockDistance v="160 -128"/></GUILayout><compOutputs><compOutput><uid v="1456775590"/><comptype v="2"/></compOutput></compOutputs><connections><connection><identifier v="Source"/><connRef v="1457112737"/><connRefOutput v="1457112738"/></connection></connections><compImplementation><compInstance><path v="pkg:///invert_grayscale?dependency=1368115694"/><parameters/><outputBridgings><outputBridging><uid v="1456775590"/><identifier v="Invert_Grayscale"/></outputBridging></outputBridgings></compInstance></compImplementation></compNode><compNode><uid v="1456792261"/><GUILayout><gpos v="869.333313 2757.3335 0"/></GUILayout><compOutputs><compOutput><uid v="1456792262"/><comptype v="2"/></compOutput></compOutputs><connections><connection><identifier v="source"/><connRef v="1456775607"/><connRefOutput v="1456775590"/></connection><connection><identifier v="destination"/><connRef v="1456602805"/><connRefOutput v="1456354726"/></connection></connections><compImplementation><compFilter><filter v="blend"/><parameters><parameter><name v="opacitymult"/><relativeTo v="0"/><paramValue><constantValueFloat1 v="0.479999989"/></paramValue></parameter></parameters></compFilter></compImplementation></compNode><compNode><uid v="1456799076"/><GUILayout><gpos v="2010.66663 2096 0"/></GUILayout><compOutputs><compOutput><uid v="1456799077"/><comptype v="2"/></compOutput></compOutputs><connections><connection><identifier v="input1"/><connRef v="1456712019"/><connRefOutput v="1456712020"/></connection></connections><compImplementation><compFilter><filter v="levels"/><parameters><parameter><name v="levelouthigh"/><relativeTo v="0"/><paramValue><constantValueFloat4 v="0.587448537 0.587448537 0.587448537 1"/></paramValue></parameter></parameters></compFilter></compImplementation></compNode><compNode><uid v="1457022866"/><GUILayout><gpos v="1246.2345 -921.410522 0"/></GUILayout><compOutputs><compOutput><uid v="1457022867"/><comptype v="2"/></compOutput></compOutputs><connections><connection><identifier v="input1"/><connRef v="1457099212"/><connRefOutput v="1457099213"/></connection></connections><compImplementation><compFilter><filter v="levels"/><parameters><parameter><name v="levelinhigh"/><relativeTo v="0"/><paramValue><constantValueFloat4 v="0.545903981 0.545903981 0.545903981 1"/></paramValue></parameter><parameter><name v="levelinlow"/><relativeTo v="0"/><paramValue><constantValueFloat4 v="0.513418078 0.513418078 0.513418078 0"/></paramValue></parameter></parameters></compFilter></compImplementation></compNode><compNode><uid v="1457081030"/><GUILayout><gpos v="1598.2345 -890.666626 0"/></GUILayout><compOutputs><compOutput><uid v="1457081031"/><comptype v="2"/></compOutput></compOutputs><compImplementation><compInstance><path v="pkg:///bnw_spots_3?dependency=1299276443"/><parameters/><outputBridgings><outputBridging><uid v="1457081031"/><identifier v="output"/></outputBridging></outputBridgings></compInstance></compImplementation></compNode><compNode><uid v="1457081040"/><GUILayout><gpos v="1776 -944 0"/><docked v="1"/><dockDistance v="224 47.6082764"/></GUILayout><compOutputs><compOutput><uid v="1457081041"/><comptype v="1"/></compOutput></compOutputs><compImplementation><compFilter><filter v="uniform"/><parameters><parameter><name v="outputcolor"/><relativeTo v="0"/><paramValue><constantValueFloat4 v="0.996078432 0.894117653 0.843137264 1"/></paramValue></parameter></parameters></compFilter></compImplementation></compNode><compNode><uid v="1457081048"/><GUILayout><gpos v="1759.68701 -833.383301 0"/><docked v="1"/><dockDistance v="240.312988 -63.0084229"/></GUILayout><compOutputs><compOutput><uid v="1457081041"/><comptype v="1"/></compOutput></compOutputs><compImplementation><compFilter><filter v="uniform"/><parameters><parameter><name v="outputcolor"/><relativeTo v="0"/><paramValue><constantValueFloat4 v="0.360000014 0.275294155 0.216000021 1"/></paramValue></parameter></parameters></compFilter></compImplementation></compNode><compNode><uid v="1457081054"/><GUILayout><gpos v="1854.2345 -1131.05835 0"/></GUILayout><compOutputs><compOutput><uid v="1457081055"/><comptype v="1"/></compOutput></compOutputs><connections><connection><identifier v="opacity"/><connRef v="1457081030"/><connRefOutput v="1457081031"/></connection><connection><identifier v="destination"/><connRef v="1457081048"/><connRefOutput v="1457081041"/></connection><connection><identifier v="source"/><connRef v="1457081040"/><connRefOutput v="1457081041"/></connection></connections><compImplementation><compFilter><filter v="blend"/><parameters/></compFilter></compImplementation></compNode><compNode><uid v="1457081149"/><GUILayout><gpos v="2160 -1001.49243 0"/></GUILayout><compOutputs><compOutput><uid v="1457081150"/><comptype v="1"/></compOutput></compOutputs><connections><connection><identifier v="A"/><connRef v="1457108898"/><connRefOutput v="1457108899"/></connection><connection><identifier v="RGB"/><connRef v="1459898194"/><connRefOutput v="1457081055"/></connection></connections><compImplementation><compInstance><path v="pkg:///rgb-a_merge?dependency=1456372082"/><parameters/><outputBridgings><outputBridging><uid v="1457081150"/><identifier v="RGB-A_Merge"/></outputBridging></outputBridgings></compInstance></compImplementation></compNode><compNode><uid v="1457081169"/><GUILayout><gpos v="2352 1104 0"/></GUILayout><compOutputs><compOutput><uid v="1457081170"/><comptype v="1"/></compOutput></compOutputs><connections><connection><identifier v="destination"/><connRef v="1457154710"/><connRefOutput v="1457154711"/></connection></connections><compImplementation><compFilter><filter v="blend"/><parameters/></compFilter></compImplementation></compNode><compNode><uid v="1457081313"/><GUILayout><gpos v="2046.2345 -873.492432 0"/></GUILayout><compOutputs><compOutput><uid v="1457081314"/><comptype v="2"/></compOutput></compOutputs><connections><connection><identifier v="input1"/><connRef v="1457108898"/><connRefOutput v="1457108899"/></connection></connections><compImplementation><compFilter><filter v="levels"/><parameters><parameter><name v="levelinlow"/><relativeTo v="0"/><paramValue><constantValueFloat4 v="0.927884638 0.927884638 0.927884638 0"/></paramValue></parameter></parameters></compFilter></compImplementation></compNode><compNode><uid v="1457081743"/><GUILayout><gpos v="2174.23438 -777.492432 0"/></GUILayout><compOutputs><compOutput><uid v="1457081744"/><comptype v="2"/></compOutput></compOutputs><connections><connection><identifier v="source"/><connRef v="1457081313"/><connRefOutput v="1457081314"/></connection><connection><identifier v="destination"/><connRef v="1457108898"/><connRefOutput v="1457108899"/></connection></connections><compImplementation><compFilter><filter v="blend"/><parameters><parameter><name v="blendingmode"/><relativeTo v="0"/><paramValue><constantValueInt32 v="2"/></paramValue></parameter></parameters></compFilter></compImplementation></compNode><compNode><uid v="1457083215"/><GUILayout><gpos v="2302.23438 -809.492432 0"/></GUILayout><compOutputs><compOutput><uid v="1457083216"/><comptype v="1"/></compOutput></compOutputs><connections><connection><identifier v="input1"/><connRef v="1457081743"/><connRefOutput v="1457081744"/></connection></connections><compImplementation><compFilter><filter v="gradient"/><parameters><parameter><name v="colorswitch"/><paramValue><constantValueBool v="1"/></paramValue></parameter></parameters><paramsArrays><paramsArray><name v="gradientrgba"/><uid v="1457093161"/><paramsArrayCells><paramsArrayCell><uid v="1457102765"/><parameters><parameter><name v="position"/><paramValue><constantValueFloat1 v="0.229957804"/></paramValue></parameter><parameter><name v="midpoint"/><paramValue><constantValueFloat1 v="0"/></paramValue></parameter><parameter><name v="value"/><paramValue><constantValueFloat4 v="0.396078438 0.486274511 0.384313732 0"/></paramValue></parameter></parameters></paramsArrayCell><paramsArrayCell><uid v="1457102766"/><parameters><parameter><name v="position"/><paramValue><constantValueFloat1 v="0.495147675"/></paramValue></parameter><parameter><name v="midpoint"/><paramValue><constantValueFloat1 v="0"/></paramValue></parameter><parameter><name v="value"/><paramValue><constantValueFloat4 v="0.596078455 0.588235319 0.294117659 1"/></paramValue></parameter></parameters></paramsArrayCell><paramsArrayCell><uid v="1457102767"/><parameters><parameter><name v="position"/><paramValue><constantValueFloat1 v="0.566666722"/></paramValue></parameter><parameter><name v="midpoint"/><paramValue><constantValueFloat1 v="0"/></paramValue></parameter><parameter><name v="value"/><paramValue><constantValueFloat4 v="0.117647067 0.071458213 0.0166089889 1"/></paramValue></parameter></parameters></paramsArrayCell><paramsArrayCell><uid v="1457102768"/><parameters><parameter><name v="position"/><paramValue><constantValueFloat1 v="0.693038046"/></paramValue></parameter><parameter><name v="midpoint"/><paramValue><constantValueFloat1 v="0"/></paramValue></parameter><parameter><name v="value"/><paramValue><constantValueFloat4 v="0.905882359 0.745098054 0.654901981 1"/></paramValue></parameter></parameters></paramsArrayCell><paramsArrayCell><uid v="1457102769"/><parameters><parameter><name v="position"/><paramValue><constantValueFloat1 v="0.983333409"/></paramValue></parameter><parameter><name v="midpoint"/><paramValue><constantValueFloat1 v="0"/></paramValue></parameter><parameter><name v="value"/><paramValue><constantValueFloat4 v="0.996078432 0.894117653 0.843137264 1"/></paramValue></parameter></parameters></paramsArrayCell></paramsArrayCells></paramsArray></paramsArrays></compFilter></compImplementation></compNode><compNode><uid v="1457095772"/><GUILayout><gpos v="2430.23438 -841.492432 0"/></GUILayout><compOutputs><compOutput><uid v="1457095773"/><comptype v="1"/></compOutput></compOutputs><connections><connection><identifier v="source"/><connRef v="1457081149"/><connRefOutput v="1457081150"/></connection><connection><identifier v="destination"/><connRef v="1457083215"/><connRefOutput v="1457083216"/></connection></connections><compImplementation><compFilter><filter v="blend"/><parameters/></compFilter></compImplementation></compNode><compNode><uid v="1457097459"/><GUILayout><gpos v="2544 1040 0"/></GUILayout><compOutputs><compOutput><uid v="1457097460"/><comptype v="1"/></compOutput></compOutputs><connections><connection><identifier v="destination"/><connRef v="1457081169"/><connRefOutput v="1457081170"/></connection><connection><identifier v="source"/><connRef v="1459812163"/><connRefOutput v="1459812164"/></connection></connections><compImplementation><compFilter><filter v="blend"/><parameters/></compFilter></compImplementation></compNode><compNode><uid v="1457099212"/><GUILayout><gpos v="1131.74585 -922.163147 0"/></GUILayout><compOutputs><compOutput><uid v="1457099213"/><comptype v="2"/></compOutput></compOutputs><connections><connection><identifier v="input1"/><connRef v="1456767386"/><connRefOutput v="1456369682"/></connection></connections><compImplementation><compFilter><filter v="transformation"/><parameters><parameter><name v="matrix22"/><relativeTo v="0"/><paramValue><constantValueFloat4 v="2 0 0 2"/></paramValue></parameter></parameters></compFilter></compImplementation></compNode><compNode><uid v="1457112737"/><GUILayout><gpos v="759.046814 2963.14502 0"/></GUILayout><compOutputs><compOutput><uid v="1457112738"/><comptype v="2"/></compOutput></compOutputs><connections><connection><identifier v="Source"/><connRef v="1456769308"/><connRefOutput v="1456769309"/></connection></connections><compImplementation><compInstance><path v="pkg:///blur_hq_grayscale?dependency=1457082787"/><parameters><parameter><name v="Intensity"/><relativeTo v="0"/><paramValue><constantValueFloat1 v="1.31999993"/></paramValue></parameter></parameters><outputBridgings><outputBridging><uid v="1457112738"/><identifier v="Blur_HQ"/></outputBridging></outputBridgings></compInstance></compImplementation></compNode><compNode><uid v="1457118296"/><GUILayout><gpos v="1253.17529 2888.18018 0"/></GUILayout><compOutputs><compOutput><uid v="1457118297"/><comptype v="2"/></compOutput></compOutputs><connections><connection><identifier v="input1"/><connRef v="1456775607"/><connRefOutput v="1456775590"/></connection></connections><compImplementation><compFilter><filter v="levels"/><parameters><parameter><name v="levelinmid"/><relativeTo v="0"/><paramValue><constantValueFloat4 v="0.54322201 0.54322201 0.54322201 0.5"/></paramValue></parameter></parameters></compFilter></compImplementation></compNode><compNode><uid v="1457119693"/><GUILayout><gpos v="1254.49976 2774.41479 0"/></GUILayout><compOutputs><compOutput><uid v="1457119694"/><comptype v="2"/></compOutput></compOutputs><connections><connection><identifier v="input1"/><connRef v="1456792261"/><connRefOutput v="1456792262"/></connection></connections><compImplementation><compFilter><filter v="blur"/><parameters><parameter><name v="intensity"/><relativeTo v="0"/><paramValue><constantValueFloat1 v="0.200000003"/></paramValue></parameter></parameters></compFilter></compImplementation></compNode><compNode><uid v="1457124175"/><GUILayout><gpos v="1267.83276 2998.41479 0"/></GUILayout><compOutputs><compOutput><uid v="1457124176"/><comptype v="2"/></compOutput></compOutputs><connections><connection><identifier v="input1"/><connRef v="1456775607"/><connRefOutput v="1456775590"/></connection></connections><compImplementation><compFilter><filter v="curve"/><parameters><parameter><name v="exposecurve"/><paramValue><constantValueBool v="0"/></paramValue></parameter></parameters><paramsArrays><paramsArray><name v="curveluminance"/><uid v="1457124187"/><paramsArrayCells><paramsArrayCell><uid v="1457124188"/><parameters><parameter><name v="position"/><paramValue><constantValueFloat2 v="0 0"/></paramValue></parameter><parameter><name v="left"/><paramValue><constantValueFloat2 v="0 0"/></paramValue></parameter><parameter><name v="isLeftBroken"/><paramValue><constantValueBool v="1"/></paramValue></parameter><parameter><name v="right"/><paramValue><constantValueFloat2 v="0.00100000005 0"/></paramValue></parameter><parameter><name v="isRightBroken"/><paramValue><constantValueBool v="1"/></paramValue></parameter><parameter><name v="isLocked"/><paramValue><constantValueBool v="1"/></paramValue></parameter></parameters></paramsArrayCell><paramsArrayCell><uid v="1457124189"/><parameters><parameter><name v="position"/><paramValue><constantValueFloat2 v="1 1"/></paramValue></parameter><parameter><name v="left"/><paramValue><constantValueFloat2 v="0.899999976 1"/></paramValue></parameter><parameter><name v="isLeftBroken"/><paramValue><constantValueBool v="1"/></paramValue></parameter><parameter><name v="right"/><paramValue><constantValueFloat2 v="1 1"/></paramValue></parameter><parameter><name v="isRightBroken"/><paramValue><constantValueBool v="1"/></paramValue></parameter><parameter><name v="isLocked"/><paramValue><constantValueBool v="1"/></paramValue></parameter></parameters></paramsArrayCell><paramsArrayCell><uid v="1457124190"/><parameters><parameter><name v="position"/><paramValue><constantValueFloat2 v="0.319999993 0.912"/></paramValue></parameter><parameter><name v="left"/><paramValue><constantValueFloat2 v="0.229000002 0.832000017"/></paramValue></parameter><parameter><name v="isLeftBroken"/><paramValue><constantValueBool v="0"/></paramValue></parameter><parameter><name v="right"/><paramValue><constantValueFloat2 v="0.518000007 1.08700001"/></paramValue></parameter><parameter><name v="isRightBroken"/><paramValue><constantValueBool v="0"/></paramValue></parameter><parameter><name v="isLocked"/><paramValue><constantValueBool v="1"/></paramValue></parameter></parameters></paramsArrayCell><paramsArrayCell><uid v="1457124590"/><parameters><parameter><name v="position"/><paramValue><constantValueFloat2 v="0.100000001 0.100000001"/></paramValue></parameter><parameter><name v="left"/><paramValue><constantValueFloat2 v="0.100000001 0.100000001"/></paramValue></parameter><parameter><name v="isLeftBroken"/><paramValue><constantValueBool v="0"/></paramValue></parameter><parameter><name v="right"/><paramValue><constantValueFloat2 v="0.108999997 0.187999994"/></paramValue></parameter><parameter><name v="isRightBroken"/><paramValue><constantValueBool v="0"/></paramValue></parameter><parameter><name v="isLocked"/><paramValue><constantValueBool v="1"/></paramValue></parameter></parameters></paramsArrayCell></paramsArrayCells></paramsArray></paramsArrays></compFilter></compImplementation></compNode><compNode><uid v="1457125426"/><GUILayout><gpos v="1440.10266 2512 0"/></GUILayout><compOutputs><compOutput><uid v="1457125427"/><comptype v="2"/></compOutput></compOutputs><connections><connection><identifier v="source"/><connRef v="1456602806"/><connRefOutput v="1456354815"/></connection><connection><identifier v="opacity"/><connRef v="1457155510"/><connRefOutput v="1456775590"/></connection></connections><compImplementation><compFilter><filter v="blend"/><parameters/></compFilter></compImplementation></compNode><compNode><uid v="1457135095"/><GUILayout><gpos v="1072 2640 0"/></GUILayout><compOutputs><compOutput><uid v="1457112738"/><comptype v="2"/></compOutput></compOutputs><connections><connection><identifier v="Source"/><connRef v="1456792261"/><connRefOutput v="1456792262"/></connection></connections><compImplementation><compInstance><path v="pkg:///blur_hq_grayscale?dependency=1457082787"/><parameters><parameter><name v="Intensity"/><relativeTo v="0"/><paramValue><constantValueFloat1 v="0.200000003"/></paramValue></parameter></parameters><outputBridgings><outputBridging><uid v="1457112738"/><identifier v="Blur_HQ"/></outputBridging></outputBridgings></compInstance></compImplementation></compNode><compNode><uid v="1457153345"/><GUILayout><gpos v="1616 720 0"/></GUILayout><compOutputs><compOutput><uid v="1457081041"/><comptype v="1"/></compOutput></compOutputs><compImplementation><compFilter><filter v="uniform"/><parameters><parameter><name v="outputcolor"/><relativeTo v="0"/><paramValue><constantValueFloat4 v="0.261738867 0.419999987 0.12782608 1"/></paramValue></parameter></parameters></compFilter></compImplementation></compNode><compNode><uid v="1457153346"/><GUILayout><gpos v="1502.91479 752 0"/></GUILayout><compOutputs><compOutput><uid v="1457081041"/><comptype v="1"/></compOutput></compOutputs><compImplementation><compFilter><filter v="uniform"/><parameters><parameter><name v="outputcolor"/><relativeTo v="0"/><paramValue><constantValueFloat4 v="0.124637604 0.200000003 0.0608695634 1"/></paramValue></parameter></parameters></compFilter></compImplementation></compNode><compNode><uid v="1457153347"/><GUILayout><gpos v="1453.14941 880 0"/></GUILayout><compOutputs><compOutput><uid v="1457081031"/><comptype v="2"/></compOutput></compOutputs><compImplementation><compInstance><path v="pkg:///bnw_spots_3?dependency=1299276443"/><parameters><parameter><name v="scale"/><relativeTo v="0"/><paramValue><constantValueInt32 v="2"/></paramValue></parameter></parameters><outputBridgings><outputBridging><uid v="1457081031"/><identifier v="output"/></outputBridging></outputBridgings></compInstance></compImplementation></compNode><compNode><uid v="1457153348"/><GUILayout><gpos v="1630.91479 1008 0"/></GUILayout><compOutputs><compOutput><uid v="1457081055"/><comptype v="1"/></compOutput></compOutputs><connections><connection><identifier v="opacity"/><connRef v="1457153347"/><connRefOutput v="1457081031"/></connection><connection><identifier v="destination"/><connRef v="1457153346"/><connRefOutput v="1457081041"/></connection><connection><identifier v="source"/><connRef v="1457153345"/><connRefOutput v="1457081041"/></connection></connections><compImplementation><compFilter><filter v="blend"/><parameters/></compFilter></compImplementation></compNode><compNode><uid v="1457154587"/><GUILayout><gpos v="1360 1152.84546 0"/></GUILayout><compOutputs><compOutput><uid v="1457154588"/><comptype v="2"/></compOutput></compOutputs><connections><connection><identifier v="source"/><connRef v="1456775589"/><connRefOutput v="1456775590"/></connection></connections><compImplementation><compFilter><filter v="blend"/><parameters/></compFilter></compImplementation></compNode><compNode><uid v="1457154710"/><GUILayout><gpos v="2146.5564 976 0"/></GUILayout><compOutputs><compOutput><uid v="1457154711"/><comptype v="1"/></compOutput></compOutputs><connections><connection><identifier v="destination"/><connRef v="1456608820"/><connRefOutput v="1456608821"/></connection><connection><identifier v="source"/><connRef v="1457154767"/><connRefOutput v="1457081041"/></connection><connection><identifier v="opacity"/><connRef v="1457154875"/><connRefOutput v="1457154876"/></connection></connections><compImplementation><compFilter><filter v="blend"/><parameters><parameter><name v="opacitymult"/><relativeTo v="0"/><paramValue><constantValueFloat1 v="0.429999977"/></paramValue></parameter></parameters></compFilter></compImplementation></compNode><compNode><uid v="1457154767"/><GUILayout><gpos v="2000 830.720459 501"/></GUILayout><compOutputs><compOutput><uid v="1457081041"/><comptype v="1"/></compOutput></compOutputs><compImplementation><compFilter><filter v="uniform"/><parameters><parameter><name v="outputcolor"/><relativeTo v="0"/><paramValue><constantValueFloat4 v="0.490929514 0.589999974 0.179565206 1"/></paramValue></parameter></parameters></compFilter></compImplementation></compNode><compNode><uid v="1457154875"/><GUILayout><gpos v="1808 1136 0"/></GUILayout><compOutputs><compOutput><uid v="1457154876"/><comptype v="2"/></compOutput></compOutputs><connections><connection><identifier v="Source"/><connRef v="1457154587"/><connRefOutput v="1457154588"/></connection></connections><compImplementation><compInstance><path v="pkg:///blur_hq_grayscale?dependency=1457082787"/><parameters><parameter><name v="Intensity"/><relativeTo v="0"/><paramValue><constantValueFloat1 v="0.239999995"/></paramValue></parameter></parameters><outputBridgings><outputBridging><uid v="1457154876"/><identifier v="Blur_HQ"/></outputBridging></outputBridgings></compInstance></compImplementation></compNode><compNode><uid v="1457155381"/><GUILayout><gpos v="1790.2345 -378.666626 0"/></GUILayout><compOutputs><compOutput><uid v="1457155382"/><comptype v="2"/></compOutput></compOutputs><connections><connection><identifier v="source"/><connRef v="1457108898"/><connRefOutput v="1457108899"/></connection></connections><compImplementation><compFilter><filter v="blend"/><parameters/></compFilter></compImplementation></compNode><compNode><uid v="1457155431"/><GUILayout><gpos v="506.666626 2544 0"/></GUILayout><compOutputs><compOutput><uid v="1457155432"/><comptype v="2"/></compOutput></compOutputs><connections><connection><identifier v="destination"/><connRef v="1459443074"/></connection></connections><compImplementation><compFilter><filter v="blend"/><parameters><parameter><name v="opacitymult"/><relativeTo v="0"/><paramValue><constantValueFloat1 v="0"/></paramValue></parameter></parameters></compFilter></compImplementation></compNode><compNode><uid v="1457155510"/><GUILayout><gpos v="634.666626 2544 0"/></GUILayout><compOutputs><compOutput><uid v="1456775590"/><comptype v="2"/></compOutput></compOutputs><connections><connection><identifier v="Source"/><connRef v="1457155431"/><connRefOutput v="1457155432"/></connection></connections><compImplementation><compInstance><path v="pkg:///invert_grayscale?dependency=1368115694"/><parameters/><outputBridgings><outputBridging><uid v="1456775590"/><identifier v="Invert_Grayscale"/></outputBridging></outputBridgings></compInstance></compImplementation></compNode><compNode><uid v="1457103768"/><GUILayout><gpos v="117.90213 3546.66675 0"/></GUILayout><compOutputs><compOutput><uid v="1456351603"/><comptype v="2"/></compOutput></compOutputs><connections><connection><identifier v="Input_1"/><connRef v="1456601359"/><connRefOutput v="1456351274"/></connection></connections><compImplementation><compInstance><path v="pkg:///histogram_scan?dependency=1149349207"/><parameters><parameter><name v="Position"/><relativeTo v="0"/><paramValue><constantValueFloat1 v="0.529999971"/></paramValue></parameter><parameter><name v="Contrast"/><relativeTo v="0"/><paramValue><constantValueFloat1 v="0.0700000003"/></paramValue></parameter></parameters><outputBridgings><outputBridging><uid v="1456351603"/><identifier v="Output"/></outputBridging></outputBridgings></compInstance></compImplementation></compNode><compNode><uid v="1457128175"/><GUILayout><gpos v="197.333344 3756.69214 0"/></GUILayout><compOutputs><compOutput><uid v="1457128176"/><comptype v="256"/></compOutput></compOutputs><compImplementation><compInputBridge><entry v="1457128174"/><parameters><parameter><name v="outputsize"/><relativeTo v="1"/><paramValue><constantValueInt2 v="0 0"/></paramValue></parameter><parameter><name v="format"/><relativeTo v="1"/><paramValue><constantValueInt1 v="0"/></paramValue></parameter><parameter><name v="pixelsize"/><relativeTo v="1"/><paramValue><constantValueFloat2 v="1 1"/></paramValue></parameter><parameter><name v="pixelratio"/><relativeTo v="1"/><paramValue><constantValueInt1 v="0"/></paramValue></parameter><parameter><name v="tiling"/><relativeTo v="1"/><paramValue><constantValueInt1 v="0"/></paramValue></parameter><parameter><name v="randomseed"/><relativeTo v="1"/><paramValue><constantValueInt1 v="0"/></paramValue></parameter></parameters></compInputBridge></compImplementation></compNode><compNode><uid v="1457258133"/><GUILayout><gpos v="1701.33337 3514.66675 0"/></GUILayout><compOutputs><compOutput><uid v="1457258134"/><comptype v="2"/></compOutput></compOutputs><connections><connection><identifier v="Source"/><connRef v="1456701590"/><connRefOutput v="1456701591"/></connection></connections><compImplementation><compInstance><path v="pkg:///blur_hq_grayscale?dependency=1457082787"/><parameters><parameter><name v="Intensity"/><relativeTo v="0"/><paramValue><constantValueFloat1 v="0.379999995"/></paramValue></parameter></parameters><outputBridgings><outputBridging><uid v="1457258134"/><identifier v="Blur_HQ"/></outputBridging></outputBridgings></compInstance></compImplementation></compNode><compNode><uid v="1457304021"/><GUILayout><gpos v="1402.66663 2288 0"/></GUILayout><compOutputs><compOutput><uid v="1457155432"/><comptype v="2"/></compOutput></compOutputs><connections><connection><identifier v="destination"/><connRef v="1459441033"/></connection></connections><compImplementation><compFilter><filter v="blend"/><parameters><parameter><name v="opacitymult"/><relativeTo v="0"/><paramValue><constantValueFloat1 v="0"/></paramValue></parameter></parameters></compFilter></compImplementation></compNode><compNode><uid v="1457304042"/><GUILayout><gpos v="1562.66663 2205.88965 0"/></GUILayout><compOutputs><compOutput><uid v="1457304043"/><comptype v="2"/></compOutput></compOutputs><connections><connection><identifier v="destination"/><connRef v="1456522295"/><connRefOutput v="1456522296"/></connection><connection><identifier v="source"/><connRef v="1457304021"/><connRefOutput v="1457155432"/></connection></connections><compImplementation><compFilter><filter v="blend"/><parameters><parameter><name v="blendingmode"/><relativeTo v="0"/><paramValue><constantValueInt32 v="2"/></paramValue></parameter><parameter><name v="opacitymult"/><relativeTo v="0"/><paramValue><constantValueFloat1 v="0.839999974"/></paramValue></parameter></parameters></compFilter></compImplementation></compNode><compNode><uid v="1457342279"/><GUILayout><gpos v="21.4531994 3755.43506 0"/></GUILayout><compOutputs><compOutput><uid v="1457128176"/><comptype v="256"/></compOutput></compOutputs><compImplementation><compInputBridge><entry v="1457342280"/><parameters><parameter><name v="outputsize"/><relativeTo v="1"/><paramValue><constantValueInt2 v="0 0"/></paramValue></parameter><parameter><name v="format"/><relativeTo v="1"/><paramValue><constantValueInt1 v="0"/></paramValue></parameter><parameter><name v="pixelsize"/><relativeTo v="1"/><paramValue><constantValueFloat2 v="1 1"/></paramValue></parameter><parameter><name v="pixelratio"/><relativeTo v="1"/><paramValue><constantValueInt1 v="0"/></paramValue></parameter><parameter><name v="tiling"/><relativeTo v="1"/><paramValue><constantValueInt1 v="0"/></paramValue></parameter><parameter><name v="randomseed"/><relativeTo v="1"/><paramValue><constantValueInt1 v="0"/></paramValue></parameter></parameters></compInputBridge></compImplementation></compNode><compNode><uid v="1457108898"/><GUILayout><gpos v="1758.2345 -698.666626 0"/></GUILayout><compOutputs><compOutput><uid v="1457108899"/><comptype v="2"/></compOutput></compOutputs><connections><connection><identifier v="#enable"/><connRef v="1457114881"/><connRefOutput v="1457114882"/></connection><connection><identifier v="input_2"/><connRef v="1457128450"/><connRefOutput v="1457128451"/></connection><connection><identifier v="input_1"/><connRef v="1459575501"/><connRefOutput v="1457082826"/></connection></connections><compImplementation><compInstance><path v="pkg:///multi_switch_grayscale?dependency=1299239600"/><parameters><parameter><name v="input_selection"/><relativeTo v="0"/><paramValue><dynamicValue><rootnode v="1457113952"/><paramNodes><paramNode><uid v="1457113952"/><function v="get_integer1"/><type v="16"/><funcDatas><funcData><name v="get_integer1"/><constantValue><constantValueString v="#enable"/></constantValue></funcData></funcDatas></paramNode></paramNodes></dynamicValue></paramValue></parameter></parameters><outputBridgings><outputBridging><uid v="1457108899"/><identifier v="output"/></outputBridging></outputBridgings></compInstance></compImplementation><inputValues><compInputValue><identifier v="#enable"/><type v="16"/></compInputValue></inputValues></compNode><compNode><uid v="1457114881"/><GUILayout><gpos v="1644.69409 -474.666626 0"/></GUILayout><compOutputs><compOutput><uid v="1457114882"/><comptype v="256"/></compOutput></compOutputs><compImplementation><compInputBridge><entry v="1457114880"/><parameters><parameter><name v="outputsize"/><relativeTo v="1"/><paramValue><constantValueInt2 v="0 0"/></paramValue></parameter><parameter><name v="format"/><relativeTo v="1"/><paramValue><constantValueInt1 v="0"/></paramValue></parameter><parameter><name v="pixelsize"/><relativeTo v="1"/><paramValue><constantValueFloat2 v="1 1"/></paramValue></parameter><parameter><name v="pixelratio"/><relativeTo v="1"/><paramValue><constantValueInt1 v="0"/></paramValue></parameter><parameter><name v="tiling"/><relativeTo v="1"/><paramValue><constantValueInt1 v="0"/></paramValue></parameter><parameter><name v="randomseed"/><relativeTo v="1"/><paramValue><constantValueInt1 v="0"/></paramValue></parameter></parameters></compInputBridge></compImplementation></compNode><compNode><uid v="1457128450"/><GUILayout><gpos v="1744 -368 0"/><docked v="1"/><dockDistance v="160 -96"/></GUILayout><compOutputs><compOutput><uid v="1457128451"/><comptype v="2"/></compOutput></compOutputs><compImplementation><compFilter><filter v="uniform"/><parameters><parameter><name v="colorswitch"/><relativeTo v="0"/><paramValue><constantValueBool v="0"/></paramValue></parameter></parameters></compFilter></compImplementation></compNode><compNode><uid v="1457138828"/><GUILayout><gpos v="43.5686951 1881.61987 0"/></GUILayout><compOutputs><compOutput><uid v="1457138829"/><comptype v="256"/></compOutput></compOutputs><compImplementation><compInputBridge><entry v="1457138827"/><parameters><parameter><name v="outputsize"/><relativeTo v="1"/><paramValue><constantValueInt2 v="0 0"/></paramValue></parameter><parameter><name v="format"/><relativeTo v="1"/><paramValue><constantValueInt1 v="0"/></paramValue></parameter><parameter><name v="pixelsize"/><relativeTo v="1"/><paramValue><constantValueFloat2 v="1 1"/></paramValue></parameter><parameter><name v="pixelratio"/><relativeTo v="1"/><paramValue><constantValueInt1 v="0"/></paramValue></parameter><parameter><name v="tiling"/><relativeTo v="1"/><paramValue><constantValueInt1 v="0"/></paramValue></parameter><parameter><name v="randomseed"/><relativeTo v="1"/><paramValue><constantValueInt1 v="0"/></paramValue></parameter></parameters></compInputBridge></compImplementation></compNode><compNode><uid v="1457174361"/><GUILayout><gpos v="-372.431305 1881.61987 0"/></GUILayout><compOutputs><compOutput><uid v="1457174362"/><comptype v="256"/></compOutput></compOutputs><compImplementation><compInputBridge><entry v="1457174360"/><parameters><parameter><name v="outputsize"/><relativeTo v="1"/><paramValue><constantValueInt2 v="0 0"/></paramValue></parameter><parameter><name v="format"/><relativeTo v="1"/><paramValue><constantValueInt1 v="0"/></paramValue></parameter><parameter><name v="pixelsize"/><relativeTo v="1"/><paramValue><constantValueFloat2 v="1 1"/></paramValue></parameter><parameter><name v="pixelratio"/><relativeTo v="1"/><paramValue><constantValueInt1 v="0"/></paramValue></parameter><parameter><name v="tiling"/><relativeTo v="1"/><paramValue><constantValueInt1 v="0"/></paramValue></parameter><parameter><name v="randomseed"/><relativeTo v="1"/><paramValue><constantValueInt1 v="0"/></paramValue></parameter></parameters></compInputBridge></compImplementation></compNode><compNode><uid v="1459440983"/><GUILayout><gpos v="2661.33325 1957.33337 0"/></GUILayout><compOutputs><compOutput><uid v="1459440984"/><comptype v="2"/></compOutput></compOutputs><connections><connection><identifier v="input"/><connRef v="1456609992"/><connRefOutput v="1456609993"/></connection></connections><compImplementation><compFilter><filter v="passthrough"/><parameters/></compFilter></compImplementation></compNode><compNode><uid v="1459441033"/><GUILayout><gpos v="922.666687 2309.33325 0"/></GUILayout><compOutputs><compOutput><uid v="1459441034"/><comptype v="2"/></compOutput></compOutputs><connections><connection><identifier v="input"/><connRef v="1457155381"/></connection></connections><compImplementation><compFilter><filter v="passthrough"/><parameters/></compFilter></compImplementation></compNode><compNode><uid v="1459443074"/><GUILayout><gpos v="58.6666679 2490.66675 0"/></GUILayout><compOutputs><compOutput><uid v="1459443075"/><comptype v="2"/></compOutput></compOutputs><connections><connection><identifier v="input"/><connRef v="1459441033"/></connection></connections><compImplementation><compFilter><filter v="passthrough"/><parameters/></compFilter></compImplementation></compNode><compNode><uid v="1459453650"/><GUILayout><gpos v="990.234497 -762.666626 0"/></GUILayout><compOutputs><compOutput><uid v="1459453651"/><comptype v="2"/></compOutput></compOutputs><compImplementation><compInstance><path v="pkg:///perlin_noise?dependency=1456248728"/><parameters><parameter><name v="scale"/><relativeTo v="0"/><paramValue><constantValueInt32 v="5"/></paramValue></parameter><parameter><name v="disorder"/><relativeTo v="0"/><paramValue><constantValueFloat1 v="0.099999994"/></paramValue></parameter></parameters><outputBridgings><outputBridging><uid v="1459453651"/><identifier v="output"/></outputBridging></outputBridgings></compInstance></compImplementation></compNode><compNode><uid v="1459453787"/><GUILayout><gpos v="1182.2345 -730.666626 0"/></GUILayout><compOutputs><compOutput><uid v="1459453788"/><comptype v="2"/></compOutput></compOutputs><connections><connection><identifier v="input1"/><connRef v="1459453650"/><connRefOutput v="1459453651"/></connection><connection><identifier v="#level"/><connRef v="1459608604"/><connRefOutput v="1459608605"/></connection></connections><compImplementation><compFilter><filter v="levels"/><parameters><parameter><name v="levelinlow"/><relativeTo v="0"/><paramValue><dynamicValue><rootnode v="1459605858"/><paramNodes><paramNode><uid v="1459605858"/><function v="get_float1"/><type v="256"/><funcDatas><funcData><name v="get_float1"/><constantValue><constantValueString v="#level"/></constantValue></funcData></funcDatas></paramNode></paramNodes></dynamicValue></paramValue></parameter><parameter><name v="levelinhigh"/><relativeTo v="0"/><paramValue><dynamicValue><rootnode v="1459606772"/><paramNodes><paramNode><uid v="1459606772"/><function v="get_float1"/><type v="256"/><funcDatas><funcData><name v="get_float1"/><constantValue><constantValueString v="#level"/></constantValue></funcData></funcDatas></paramNode></paramNodes></dynamicValue></paramValue></parameter><parameter><name v="leveloutlow"/><relativeTo v="0"/><paramValue><constantValueFloat4 v="1 1 1 1"/></paramValue></parameter><parameter><name v="levelouthigh"/><relativeTo v="0"/><paramValue><constantValueFloat4 v="0 0 0 0"/></paramValue></parameter><parameter><name v="levelinmid"/><relativeTo v="0"/><paramValue><dynamicValue><rootnode v="1459607684"/><paramNodes><paramNode><uid v="1459607684"/><function v="get_float1"/><type v="256"/><funcDatas><funcData><name v="get_float1"/><constantValue><constantValueString v="#level"/></constantValue></funcData></funcDatas></paramNode></paramNodes></dynamicValue></paramValue></parameter></parameters></compFilter></compImplementation><inputValues><compInputValue><identifier v="#level"/><type v="256"/></compInputValue></inputValues></compNode><compNode><uid v="1459454550"/><GUILayout><gpos v="1470.2345 -762.666626 0"/></GUILayout><compOutputs><compOutput><uid v="1459454551"/><comptype v="2"/></compOutput></compOutputs><connections><connection><identifier v="destination"/><connRef v="1459516443"/><connRefOutput v="1459453788"/></connection><connection><identifier v="source"/><connRef v="1457022866"/><connRefOutput v="1457022867"/></connection></connections><compImplementation><compFilter><filter v="blend"/><parameters><parameter><name v="blendingmode"/><relativeTo v="0"/><paramValue><constantValueInt32 v="3"/></paramValue></parameter></parameters></compFilter></compImplementation></compNode><compNode><uid v="1459515360"/><GUILayout><gpos v="1039.93079 -474.666626 0"/></GUILayout><compOutputs><compOutput><uid v="1459453651"/><comptype v="2"/></compOutput></compOutputs><compImplementation><compInstance><path v="pkg:///perlin_noise?dependency=1456248728"/><parameters><parameter><name v="scale"/><relativeTo v="0"/><paramValue><constantValueInt32 v="12"/></paramValue></parameter><parameter><name v="disorder"/><relativeTo v="0"/><paramValue><constantValueFloat1 v="0.389999986"/></paramValue></parameter></parameters><outputBridgings><outputBridging><uid v="1459453651"/><identifier v="output"/></outputBridging></outputBridgings></compInstance></compImplementation></compNode><compNode><uid v="1459515361"/><GUILayout><gpos v="1182.2345 -570.666626 0"/></GUILayout><compOutputs><compOutput><uid v="1459453788"/><comptype v="2"/></compOutput></compOutputs><connections><connection><identifier v="input1"/><connRef v="1459515360"/><connRefOutput v="1459453651"/></connection><connection><identifier v="#level"/><connRef v="1459608604"/><connRefOutput v="1459608605"/></connection></connections><compImplementation><compFilter><filter v="levels"/><parameters><parameter><name v="levelinlow"/><relativeTo v="0"/><paramValue><dynamicValue><rootnode v="1459635931"/><paramNodes><paramNode><uid v="1459635931"/><function v="get_float1"/><type v="256"/><funcDatas><funcData><name v="get_float1"/><constantValue><constantValueString v="#level"/></constantValue></funcData></funcDatas></paramNode></paramNodes></dynamicValue></paramValue></parameter><parameter><name v="levelinhigh"/><relativeTo v="0"/><paramValue><dynamicValue><rootnode v="1459636840"/><paramNodes><paramNode><uid v="1459636840"/><function v="get_float1"/><type v="256"/><funcDatas><funcData><name v="get_float1"/><constantValue><constantValueString v="#level"/></constantValue></funcData></funcDatas></paramNode></paramNodes></dynamicValue></paramValue></parameter><parameter><name v="leveloutlow"/><relativeTo v="0"/><paramValue><constantValueFloat4 v="1 1 1 1"/></paramValue></parameter><parameter><name v="levelouthigh"/><relativeTo v="0"/><paramValue><constantValueFloat4 v="0 0 0 0"/></paramValue></parameter><parameter><name v="levelinmid"/><relativeTo v="0"/><paramValue><dynamicValue><rootnode v="1459637749"/><paramNodes><paramNode><uid v="1459637749"/><function v="get_float1"/><type v="256"/><funcDatas><funcData><name v="get_float1"/><constantValue><constantValueString v="#level"/></constantValue></funcData></funcDatas></paramNode></paramNodes></dynamicValue></paramValue></parameter></parameters></compFilter></compImplementation><inputValues><compInputValue><identifier v="#level"/><type v="256"/></compInputValue></inputValues></compNode><compNode><uid v="1459515434"/><GUILayout><gpos v="1324.01013 -666.666626 0"/></GUILayout><compOutputs><compOutput><uid v="1459515435"/><comptype v="2"/></compOutput></compOutputs><connections><connection><identifier v="source"/><connRef v="1459453787"/><connRefOutput v="1459453788"/></connection><connection><identifier v="destination"/><connRef v="1459515361"/><connRefOutput v="1459453788"/></connection></connections><compImplementation><compFilter><filter v="blend"/><parameters><parameter><name v="blendingmode"/><relativeTo v="0"/><paramValue><constantValueInt32 v="3"/></paramValue></parameter></parameters></compFilter></compImplementation></compNode><compNode><uid v="1459516443"/><GUILayout><gpos v="1438.2345 -538.666626 501"/></GUILayout><compOutputs><compOutput><uid v="1459453788"/><comptype v="2"/></compOutput></compOutputs><connections><connection><identifier v="input1"/><connRef v="1459515434"/><connRefOutput v="1459515435"/></connection></connections><compImplementation><compFilter><filter v="levels"/><parameters><parameter><name v="leveloutlow"/><relativeTo v="0"/><paramValue><constantValueFloat4 v="0 0 0 1"/></paramValue></parameter><parameter><name v="levelouthigh"/><relativeTo v="0"/><paramValue><constantValueFloat4 v="1 1 1 0"/></paramValue></parameter><parameter><name v="levelinmid"/><relativeTo v="0"/><paramValue><constantValueFloat4 v="0.449999988 0.449999988 0.449999988 0.5"/></paramValue></parameter><parameter><name v="levelinlow"/><relativeTo v="0"/><paramValue><constantValueFloat4 v="0.399999976 0.399999976 0.399999976 0"/></paramValue></parameter><parameter><name v="levelinhigh"/><relativeTo v="0"/><paramValue><constantValueFloat4 v="0.409999996 0.409999996 0.409999996 1"/></paramValue></parameter></parameters></compFilter></compImplementation></compNode><compNode><uid v="1459575501"/><GUILayout><gpos v="1598.2345 -730.666626 0"/></GUILayout><compOutputs><compOutput><uid v="1457082826"/><comptype v="2"/></compOutput></compOutputs><connections><connection><identifier v="Source"/><connRef v="1459454550"/><connRefOutput v="1459454551"/></connection></connections><compImplementation><compInstance><path v="pkg:///blur_hq_grayscale?dependency=1457082787"/><parameters><parameter><name v="Intensity"/><relativeTo v="0"/><paramValue><constantValueFloat1 v="2.24000001"/></paramValue></parameter></parameters><outputBridgings><outputBridging><uid v="1457082826"/><identifier v="Blur_HQ"/></outputBridging></outputBridgings></compInstance></compImplementation></compNode><compNode><uid v="1459608604"/><GUILayout><gpos v="990.234497 -619.440918 0"/></GUILayout><compOutputs><compOutput><uid v="1459608605"/><comptype v="256"/></compOutput></compOutputs><compImplementation><compInputBridge><entry v="1459608603"/><parameters><parameter><name v="outputsize"/><relativeTo v="1"/><paramValue><constantValueInt2 v="0 0"/></paramValue></parameter><parameter><name v="format"/><relativeTo v="1"/><paramValue><constantValueInt1 v="0"/></paramValue></parameter><parameter><name v="pixelsize"/><relativeTo v="1"/><paramValue><constantValueFloat2 v="1 1"/></paramValue></parameter><parameter><name v="pixelratio"/><relativeTo v="1"/><paramValue><constantValueInt1 v="0"/></paramValue></parameter><parameter><name v="tiling"/><relativeTo v="1"/><paramValue><constantValueInt1 v="0"/></paramValue></parameter><parameter><name v="randomseed"/><relativeTo v="1"/><paramValue><constantValueInt1 v="0"/></paramValue></parameter></parameters></compInputBridge></compImplementation></compNode><compNode><uid v="1459810243"/><GUILayout><gpos v="1997.26868 -634.666626 0"/></GUILayout><compOutputs><compOutput><uid v="1459810244"/><comptype v="2"/></compOutput></compOutputs><connections><connection><identifier v="Source"/><connRef v="1457108898"/><connRefOutput v="1457108899"/></connection></connections><compImplementation><compInstance><path v="pkg:///blur_hq_grayscale?dependency=1457082787"/><parameters><parameter><name v="Intensity"/><relativeTo v="0"/><paramValue><constantValueFloat1 v="13.4299994"/></paramValue></parameter></parameters><outputBridgings><outputBridging><uid v="1459810244"/><identifier v="Blur_HQ"/></outputBridging></outputBridgings></compInstance></compImplementation></compNode><compNode><uid v="1459810492"/><GUILayout><gpos v="2110.23438 -634.666626 0"/><dockDistance v="160 16.1679382"/></GUILayout><compOutputs><compOutput><uid v="1459810493"/><comptype v="2"/></compOutput></compOutputs><connections><connection><identifier v="input1"/><connRef v="1459810243"/><connRefOutput v="1459810244"/></connection></connections><compImplementation><compFilter><filter v="levels"/><parameters><parameter><name v="levelinhigh"/><relativeTo v="0"/><paramValue><constantValueFloat4 v="0.0823008865 0.0823008865 0.0823008865 1"/></paramValue></parameter><parameter><name v="levelinmid"/><relativeTo v="0"/><paramValue><constantValueFloat4 v="0.419354856 0.419354856 0.419354856 0.5"/></paramValue></parameter><parameter><name v="levelouthigh"/><relativeTo v="0"/><paramValue><constantValueFloat4 v="0.661061943 0.661061943 0.661061943 1"/></paramValue></parameter></parameters></compFilter></compImplementation></compNode><compNode><uid v="1459811657"/><GUILayout><gpos v="2608 -688 501"/></GUILayout><compOutputs><compOutput><uid v="1457083216"/><comptype v="1"/></compOutput></compOutputs><connections><connection><identifier v="input1"/><connRef v="1459849315"/><connRefOutput v="1459849316"/></connection></connections><compImplementation><compFilter><filter v="gradient"/><parameters><parameter><name v="colorswitch"/><paramValue><constantValueBool v="1"/></paramValue></parameter></parameters><paramsArrays><paramsArray><name v="gradientrgba"/><uid v="1457093161"/><paramsArrayCells><paramsArrayCell><uid v="1459823646"/><parameters><parameter><name v="position"/><paramValue><constantValueFloat1 v="0.770042181"/></paramValue></parameter><parameter><name v="midpoint"/><paramValue><constantValueFloat1 v="0"/></paramValue></parameter><parameter><name v="value"/><paramValue><constantValueFloat4 v="0.882352948 0.796078444 0.399999976 1"/></paramValue></parameter></parameters></paramsArrayCell><paramsArrayCell><uid v="1459823647"/><parameters><parameter><name v="position"/><paramValue><constantValueFloat1 v="0.667976141"/></paramValue></parameter><parameter><name v="midpoint"/><paramValue><constantValueFloat1 v="0"/></paramValue></parameter><parameter><name v="value"/><paramValue><constantValueFloat4 v="0.839215696 0.768627465 0.266666651 1"/></paramValue></parameter></parameters></paramsArrayCell><paramsArrayCell><uid v="1459823648"/><parameters><parameter><name v="position"/><paramValue><constantValueFloat1 v="0.538483858"/></paramValue></parameter><parameter><name v="midpoint"/><paramValue><constantValueFloat1 v="0"/></paramValue></parameter><parameter><name v="value"/><paramValue><constantValueFloat4 v="0.717647076 0.741176486 0.137254894 1"/></paramValue></parameter></parameters></paramsArrayCell><paramsArrayCell><uid v="1459823649"/><parameters><parameter><name v="position"/><paramValue><constantValueFloat1 v="0.420194954"/></paramValue></parameter><parameter><name v="midpoint"/><paramValue><constantValueFloat1 v="0"/></paramValue></parameter><parameter><name v="value"/><paramValue><constantValueFloat4 v="0.56078434 0.643137276 0.0352941155 1"/></paramValue></parameter></parameters></paramsArrayCell><paramsArrayCell><uid v="1459823650"/><parameters><parameter><name v="position"/><paramValue><constantValueFloat1 v="0.194965839"/></paramValue></parameter><parameter><name v="midpoint"/><paramValue><constantValueFloat1 v="0"/></paramValue></parameter><parameter><name v="value"/><paramValue><constantValueFloat4 v="0.478431344 0.635294139 0.0509803891 0"/></paramValue></parameter></parameters></paramsArrayCell></paramsArrayCells></paramsArray></paramsArrays></compFilter></compImplementation></compNode><compNode><uid v="1459812117"/><GUILayout><gpos v="2704 -848 0"/></GUILayout><compOutputs><compOutput><uid v="1459812118"/><comptype v="1"/></compOutput></compOutputs><connections><connection><identifier v="source"/><connRef v="1457095772"/><connRefOutput v="1457095773"/></connection><connection><identifier v="destination"/><connRef v="1459811657"/><connRefOutput v="1457083216"/></connection></connections><compImplementation><compFilter><filter v="blend"/><parameters/></compFilter></compImplementation></compNode><compNode><uid v="1459812163"/><GUILayout><gpos v="3088 -400 0"/></GUILayout><compOutputs><compOutput><uid v="1459812164"/><comptype v="1"/></compOutput></compOutputs><connections><connection><identifier v="destination"/><connRef v="1459917435"/><connRefOutput v="1459917436"/></connection></connections><compImplementation><compFilter><filter v="blend"/><parameters/></compFilter></compImplementation></compNode><compNode><uid v="1459814161"/><GUILayout><gpos v="2252.8335 -634.666626 0"/></GUILayout><compOutputs><compOutput><uid v="1459814162"/><comptype v="2"/></compOutput></compOutputs><connections><connection><identifier v="destination"/><connRef v="1459810492"/><connRefOutput v="1459810493"/></connection><connection><identifier v="source"/><connRef v="1459823811"/><connRefOutput v="1459823812"/></connection></connections><compImplementation><compFilter><filter v="blend"/><parameters><parameter><name v="blendingmode"/><relativeTo v="0"/><paramValue><constantValueInt32 v="1"/></paramValue></parameter></parameters></compFilter></compImplementation></compNode><compNode><uid v="1459820618"/><GUILayout><gpos v="1936.2345 -506.666626 0"/><dockDistance v="96 0"/></GUILayout><compOutputs><compOutput><uid v="1459820619"/><comptype v="2"/></compOutput></compOutputs><compImplementation><compInstance><path v="pkg:///grunge_shavings?dependency=1459820397"/><parameters><parameter><name v="scratch_spots_amount"/><relativeTo v="0"/><paramValue><constantValueFloat1 v="0.779999971"/></paramValue></parameter></parameters><outputBridgings><outputBridging><uid v="1459820619"/><identifier v="output"/></outputBridging></outputBridgings></compInstance></compImplementation></compNode><compNode><uid v="1459821068"/><GUILayout><gpos v="2160 -240 0"/><docked v="1"/><dockDistance v="128 0"/></GUILayout><compOutputs><compOutput><uid v="1459810244"/><comptype v="2"/></compOutput></compOutputs><connections><connection><identifier v="Source"/><connRef v="1459820618"/><connRefOutput v="1459820619"/></connection></connections><compImplementation><compInstance><path v="pkg:///blur_hq_grayscale?dependency=1457082787"/><parameters><parameter><name v="Intensity"/><relativeTo v="0"/><paramValue><constantValueFloat1 v="2.5999999"/></paramValue></parameter></parameters><outputBridgings><outputBridging><uid v="1459810244"/><identifier v="Blur_HQ"/></outputBridging></outputBridgings></compInstance></compImplementation></compNode><compNode><uid v="1459823811"/><GUILayout><gpos v="2110.23438 -506.666626 0"/></GUILayout><compOutputs><compOutput><uid v="1459823812"/><comptype v="2"/></compOutput></compOutputs><connections><connection><identifier v="input1"/><connRef v="1459821068"/><connRefOutput v="1459810244"/></connection></connections><compImplementation><compFilter><filter v="levels"/><parameters><parameter><name v="levelinhigh"/><relativeTo v="0"/><paramValue><constantValueFloat4 v="0.7411111 0.7411111 0.7411111 1"/></paramValue></parameter></parameters></compFilter></compImplementation></compNode><compNode><uid v="1459840596"/><GUILayout><gpos v="2366.23438 -666.666626 0"/></GUILayout><compOutputs><compOutput><uid v="1459840597"/><comptype v="2"/></compOutput></compOutputs><connections><connection><identifier v="input1"/><connRef v="1459814161"/><connRefOutput v="1459814162"/></connection></connections><compImplementation><compFilter><filter v="levels"/><parameters><parameter><name v="levelinmid"/><relativeTo v="0"/><paramValue><constantValueFloat4 v="0.558888912 0.558888912 0.558888912 0.5"/></paramValue></parameter></parameters></compFilter></compImplementation></compNode><compNode><uid v="1459847144"/><GUILayout><gpos v="2334.23438 -506.666626 0"/></GUILayout><compOutputs><compOutput><uid v="1459847145"/><comptype v="2"/></compOutput></compOutputs><compImplementation><compInstance><path v="pkg:///clouds_2?dependency=1357066137"/><parameters><parameter><name v="scale"/><relativeTo v="0"/><paramValue><constantValueInt32 v="4"/></paramValue></parameter></parameters><outputBridgings><outputBridging><uid v="1459847145"/><identifier v="output"/></outputBridging></outputBridgings></compInstance></compImplementation></compNode><compNode><uid v="1459849315"/><GUILayout><gpos v="2480 -560 0"/></GUILayout><compOutputs><compOutput><uid v="1459849316"/><comptype v="2"/></compOutput></compOutputs><connections><connection><identifier v="source"/><connRef v="1459840596"/><connRefOutput v="1459840597"/></connection><connection><identifier v="destination"/><connRef v="1459847144"/><connRefOutput v="1459847145"/></connection></connections><compImplementation><compFilter><filter v="blend"/><parameters><parameter><name v="blendingmode"/><relativeTo v="0"/><paramValue><constantValueInt32 v="3"/></paramValue></parameter></parameters></compFilter></compImplementation></compNode><compNode><uid v="1459849633"/><GUILayout><gpos v="2430.23438 -378.666626 501"/></GUILayout><compOutputs><compOutput><uid v="1457114882"/><comptype v="256"/></compOutput></compOutputs><compImplementation><compInputBridge><entry v="1459849634"/><parameters><parameter><name v="outputsize"/><relativeTo v="1"/><paramValue><constantValueInt2 v="0 0"/></paramValue></parameter><parameter><name v="format"/><relativeTo v="1"/><paramValue><constantValueInt1 v="0"/></paramValue></parameter><parameter><name v="pixelsize"/><relativeTo v="1"/><paramValue><constantValueFloat2 v="1 1"/></paramValue></parameter><parameter><name v="pixelratio"/><relativeTo v="1"/><paramValue><constantValueInt1 v="0"/></paramValue></parameter><parameter><name v="tiling"/><relativeTo v="1"/><paramValue><constantValueInt1 v="0"/></paramValue></parameter><parameter><name v="randomseed"/><relativeTo v="1"/><paramValue><constantValueInt1 v="0"/></paramValue></parameter></parameters></compInputBridge></compImplementation></compNode><compNode><uid v="1459850330"/><GUILayout><gpos v="2640 -400 0"/></GUILayout><compOutputs><compOutput><uid v="1459850331"/><comptype v="1"/></compOutput></compOutputs><connections><connection><identifier v="#input"/><connRef v="1459849633"/><connRefOutput v="1457114882"/></connection><connection><identifier v="input_2"/><connRef v="1459812117"/><connRefOutput v="1459812118"/></connection><connection><identifier v="input_1"/><connRef v="1457095772"/><connRefOutput v="1457095773"/></connection></connections><compImplementation><compInstance><path v="pkg:///multi_switch?dependency=1299239600"/><parameters><parameter><name v="input_selection"/><relativeTo v="0"/><paramValue><dynamicValue><rootnode v="1459850481"/><paramNodes><paramNode><uid v="1459850481"/><function v="get_integer1"/><type v="16"/><funcDatas><funcData><name v="get_integer1"/><constantValue><constantValueString v="#input"/></constantValue></funcData></funcDatas></paramNode></paramNodes></dynamicValue></paramValue></parameter></parameters><outputBridgings><outputBridging><uid v="1459850331"/><identifier v="output"/></outputBridging></outputBridgings></compInstance></compImplementation><inputValues><compInputValue><identifier v="#input"/><type v="16"/></compInputValue></inputValues></compNode><compNode><uid v="1459898194"/><GUILayout><gpos v="1854.2345 -986.666626 0"/></GUILayout><compOutputs><compOutput><uid v="1457081055"/><comptype v="1"/></compOutput></compOutputs><connections><connection><identifier v="opacity"/><connRef v="1457081030"/><connRefOutput v="1457081031"/></connection><connection><identifier v="source"/><connRef v="1459898212"/><connRefOutput v="1457081041"/></connection><connection><identifier v="destination"/><connRef v="1459898211"/><connRefOutput v="1457081041"/></connection></connections><compImplementation><compFilter><filter v="blend"/><parameters/></compFilter></compImplementation></compNode><compNode><uid v="1459898211"/><GUILayout><gpos v="1840 -720 0"/><docked v="1"/><dockDistance v="192 0"/></GUILayout><compOutputs><compOutput><uid v="1457081041"/><comptype v="1"/></compOutput></compOutputs><compImplementation><compFilter><filter v="uniform"/><parameters><parameter><name v="outputcolor"/><relativeTo v="0"/><paramValue><constantValueFloat4 v="0.525490224 0.31764707 0.180392161 1"/></paramValue></parameter></parameters></compFilter></compImplementation></compNode><compNode><uid v="1459898212"/><GUILayout><gpos v="1808 -816 0"/><docked v="1"/><dockDistance v="224 96"/></GUILayout><compOutputs><compOutput><uid v="1457081041"/><comptype v="1"/></compOutput></compOutputs><compImplementation><compFilter><filter v="uniform"/><parameters><parameter><name v="outputcolor"/><relativeTo v="0"/><paramValue><constantValueFloat4 v="0.717647076 0.580392182 0.423529416 1"/></paramValue></parameter></parameters></compFilter></compImplementation></compNode><compNode><uid v="1459905935"/><GUILayout><gpos v="3120 -1104 0"/></GUILayout><compOutputs><compOutput><uid v="1459905936"/><comptype v="2"/></compOutput></compOutputs><connections><connection><identifier v="source"/><connRef v="1459917347"/></connection></connections><compImplementation><compFilter><filter v="blend"/><parameters/></compFilter></compImplementation></compNode><compNode><uid v="1459905997"/><GUILayout><gpos v="3408 -1117.14917 0"/></GUILayout><compOutputs><compOutput><uid v="1459905998"/><comptype v="2"/></compOutput></compOutputs><connections><connection><identifier v="mask"/><connRef v="1459906306"/><connRefOutput v="1459906307"/></connection></connections><compImplementation><compFilter><filter v="distance"/><parameters><parameter><name v="distance"/><relativeTo v="0"/><paramValue><constantValueFloat1 v="11.7699995"/></paramValue></parameter><parameter><name v="colorswitch"/><paramValue><constantValueBool v="0"/></paramValue></parameter></parameters></compFilter></compImplementation></compNode><compNode><uid v="1459906306"/><GUILayout><gpos v="3280 -1102.54993 0"/></GUILayout><compOutputs><compOutput><uid v="1459906307"/><comptype v="2"/></compOutput></compOutputs><connections><connection><identifier v="Source"/><connRef v="1459905935"/><connRefOutput v="1459905936"/></connection></connections><compImplementation><compInstance><path v="pkg:///invert_grayscale?dependency=1368115694"/><parameters/><outputBridgings><outputBridging><uid v="1459906307"/><identifier v="Invert_Grayscale"/></outputBridging></outputBridgings></compInstance></compImplementation></compNode><compNode><uid v="1459906402"/><GUILayout><gpos v="3472 -957.149109 0"/></GUILayout><compOutputs><compOutput><uid v="1459906403"/><comptype v="2"/></compOutput></compOutputs><connections><connection><identifier v="source"/><connRef v="1459905997"/><connRefOutput v="1459905998"/></connection><connection><identifier v="destination"/><connRef v="1459906423"/><connRefOutput v="1459906424"/></connection></connections><compImplementation><compFilter><filter v="blend"/><parameters><parameter><name v="blendingmode"/><relativeTo v="0"/><paramValue><constantValueInt32 v="3"/></paramValue></parameter></parameters></compFilter></compImplementation></compNode><compNode><uid v="1459906423"/><GUILayout><gpos v="3312 -957.149109 0"/></GUILayout><compOutputs><compOutput><uid v="1459906424"/><comptype v="2"/></compOutput></compOutputs><connections><connection><identifier v="input"/><connRef v="1459905935"/><connRefOutput v="1459905936"/></connection></connections><compImplementation><compFilter><filter v="passthrough"/><parameters/></compFilter></compImplementation></compNode><compNode><uid v="1459906492"/><GUILayout><gpos v="3952 -829.149109 0"/></GUILayout><compOutputs><compOutput><uid v="1459906493"/><comptype v="2"/></compOutput></compOutputs><compImplementation><compInstance><path v="pkg:///perlin_noise?dependency=1456248728"/><parameters><parameter><name v="scale"/><relativeTo v="0"/><paramValue><constantValueInt32 v="6"/></paramValue></parameter></parameters><outputBridgings><outputBridging><uid v="1459906493"/><identifier v="output"/></outputBridging></outputBridgings></compInstance></compImplementation></compNode><compNode><uid v="1459906822"/><GUILayout><gpos v="4112 -989.149109 0"/></GUILayout><compOutputs><compOutput><uid v="1459906823"/><comptype v="2"/></compOutput></compOutputs><connections><connection><identifier v="destination"/><connRef v="1459907314"/><connRefOutput v="1459907315"/></connection><connection><identifier v="source"/><connRef v="1459913234"/><connRefOutput v="1459912367"/></connection></connections><compImplementation><compFilter><filter v="blend"/><parameters><parameter><name v="blendingmode"/><relativeTo v="0"/><paramValue><constantValueInt32 v="3"/></paramValue></parameter></parameters></compFilter></compImplementation></compNode><compNode><uid v="1459907314"/><GUILayout><gpos v="4093.77563 -829.149109 0"/></GUILayout><compOutputs><compOutput><uid v="1459907315"/><comptype v="2"/></compOutput></compOutputs><connections><connection><identifier v="input1"/><connRef v="1459906492"/><connRefOutput v="1459906493"/></connection></connections><compImplementation><compFilter><filter v="levels"/><parameters><parameter><name v="levelinhigh"/><relativeTo v="0"/><paramValue><constantValueFloat4 v="0.589646459 0.589646459 0.589646459 1"/></paramValue></parameter><parameter><name v="levelinlow"/><relativeTo v="0"/><paramValue><constantValueFloat4 v="0.541666687 0.541666687 0.541666687 0"/></paramValue></parameter></parameters></compFilter></compImplementation></compNode><compNode><uid v="1459908248"/><GUILayout><gpos v="3600 -989.149109 0"/></GUILayout><compOutputs><compOutput><uid v="1459906493"/><comptype v="2"/></compOutput></compOutputs><compImplementation><compInstance><path v="pkg:///perlin_noise?dependency=1456248728"/><parameters><parameter><name v="scale"/><relativeTo v="0"/><paramValue><constantValueInt32 v="14"/></paramValue></parameter><parameter><name v="randomseed"/><relativeTo v="1"/><paramValue><constantValueInt32 v="1"/></paramValue></parameter></parameters><outputBridgings><outputBridging><uid v="1459906493"/><identifier v="output"/></outputBridging></outputBridgings></compInstance></compImplementation></compNode><compNode><uid v="1459909358"/><GUILayout><gpos v="3810.22437 -1117.14917 0"/></GUILayout><compOutputs><compOutput><uid v="1459909359"/><comptype v="2"/></compOutput></compOutputs><connections><connection><identifier v="inputintensity"/><connRef v="1459908248"/><connRefOutput v="1459906493"/></connection><connection><identifier v="input1"/><connRef v="1459909944"/><connRefOutput v="1459909945"/></connection></connections><compImplementation><compFilter><filter v="directionalwarp"/><parameters><parameter><name v="intensity"/><relativeTo v="0"/><paramValue><constantValueFloat1 v="10.7600002"/></paramValue></parameter></parameters></compFilter></compImplementation></compNode><compNode><uid v="1459909944"/><GUILayout><gpos v="3600 -1117.14917 0"/></GUILayout><compOutputs><compOutput><uid v="1459909945"/><comptype v="2"/></compOutput></compOutputs><connections><connection><identifier v="input1"/><connRef v="1459905997"/><connRefOutput v="1459905998"/></connection></connections><compImplementation><compFilter><filter v="levels"/><parameters><parameter><name v="levelinhigh"/><relativeTo v="0"/><paramValue><constantValueFloat4 v="0.215909094 0.215909094 0.215909094 1"/></paramValue></parameter></parameters></compFilter></compImplementation></compNode><compNode><uid v="1459910780"/><GUILayout><gpos v="4592 -925.149109 0"/></GUILayout><compOutputs><compOutput><uid v="1459910781"/><comptype v="1"/></compOutput></compOutputs><connections><connection><identifier v="A"/><connRef v="1459906822"/><connRefOutput v="1459906823"/></connection><connection><identifier v="RGB"/><connRef v="1459913886"/><connRefOutput v="1459913887"/></connection></connections><compImplementation><compInstance><path v="pkg:///rgb-a_merge?dependency=1456372082"/><parameters/><outputBridgings><outputBridging><uid v="1459910781"/><identifier v="RGB-A_Merge"/></outputBridging></outputBridgings></compInstance></compImplementation></compNode><compNode><uid v="1459910867"/><GUILayout><gpos v="4176 -1354.62915 0"/></GUILayout><compOutputs><compOutput><uid v="1459910868"/><comptype v="1"/></compOutput></compOutputs><compImplementation><compFilter><filter v="uniform"/><parameters><parameter><name v="outputcolor"/><relativeTo v="0"/><paramValue><constantValueFloat4 v="0.596078455 0.454901963 0.376470596 1"/></paramValue></parameter></parameters></compFilter></compImplementation></compNode><compNode><uid v="1459910954"/><GUILayout><gpos v="2736 1040 0"/></GUILayout><compOutputs><compOutput><uid v="1459910955"/><comptype v="1"/></compOutput></compOutputs><connections><connection><identifier v="destination"/><connRef v="1457097459"/><connRefOutput v="1457097460"/></connection></connections><compImplementation><compFilter><filter v="blend"/><parameters/></compFilter></compImplementation></compNode><compNode><uid v="1459912366"/><GUILayout><gpos v="3760 -974.648438 0"/></GUILayout><compOutputs><compOutput><uid v="1459912367"/><comptype v="2"/></compOutput></compOutputs><connections><connection><identifier v="inputgradient"/><connRef v="1459908248"/><connRefOutput v="1459906493"/></connection><connection><identifier v="input1"/><connRef v="1459909944"/><connRefOutput v="1459909945"/></connection></connections><compImplementation><compFilter><filter v="warp"/><parameters><parameter><name v="intensity"/><relativeTo v="0"/><paramValue><constantValueFloat1 v="0.680000007"/></paramValue></parameter></parameters></compFilter></compImplementation></compNode><compNode><uid v="1459913234"/><GUILayout><gpos v="3760 -829.149109 501"/></GUILayout><compOutputs><compOutput><uid v="1459912367"/><comptype v="2"/></compOutput></compOutputs><connections><connection><identifier v="inputgradient"/><connRef v="1459913235"/><connRefOutput v="1459906493"/></connection><connection><identifier v="input1"/><connRef v="1459912366"/><connRefOutput v="1459912367"/></connection></connections><compImplementation><compFilter><filter v="warp"/><parameters><parameter><name v="intensity"/><relativeTo v="0"/><paramValue><constantValueFloat1 v="0.170000002"/></paramValue></parameter></parameters></compFilter></compImplementation></compNode><compNode><uid v="1459913235"/><GUILayout><gpos v="3600 -843.64978 501"/></GUILayout><compOutputs><compOutput><uid v="1459906493"/><comptype v="2"/></compOutput></compOutputs><compImplementation><compInstance><path v="pkg:///perlin_noise?dependency=1456248728"/><parameters><parameter><name v="scale"/><relativeTo v="0"/><paramValue><constantValueInt32 v="31"/></paramValue></parameter></parameters><outputBridgings><outputBridging><uid v="1459906493"/><identifier v="output"/></outputBridging></outputBridgings></compInstance></compImplementation></compNode><compNode><uid v="1459913886"/><GUILayout><gpos v="4368 -1194.74353 0"/></GUILayout><compOutputs><compOutput><uid v="1459913887"/><comptype v="1"/></compOutput></compOutputs><connections><connection><identifier v="source"/><connRef v="1459910867"/><connRefOutput v="1459910868"/></connection><connection><identifier v="destination"/><connRef v="1459913942"/><connRefOutput v="1459910868"/></connection><connection><identifier v="opacity"/><connRef v="1459914345"/><connRefOutput v="1459914346"/></connection></connections><compImplementation><compFilter><filter v="blend"/><parameters/></compFilter></compImplementation></compNode><compNode><uid v="1459913942"/><GUILayout><gpos v="4176 -1213.14917 501"/></GUILayout><compOutputs><compOutput><uid v="1459910868"/><comptype v="1"/></compOutput></compOutputs><compImplementation><compFilter><filter v="uniform"/><parameters><parameter><name v="outputcolor"/><relativeTo v="0"/><paramValue><constantValueFloat4 v="0.180392161 0.129411772 0.0666666701 1"/></paramValue></parameter></parameters></compFilter></compImplementation></compNode><compNode><uid v="1459914345"/><GUILayout><gpos v="4176 -1098.23999 0"/></GUILayout><compOutputs><compOutput><uid v="1459914346"/><comptype v="2"/></compOutput></compOutputs><compImplementation><compInstance><path v="pkg:///gaussian_spots_1?dependency=1459914146"/><parameters><parameter><name v="scale"/><relativeTo v="0"/><paramValue><constantValueInt32 v="5"/></paramValue></parameter></parameters><outputBridgings><outputBridging><uid v="1459914346"/><identifier v="output"/></outputBridging></outputBridgings></compInstance></compImplementation></compNode><compNode><uid v="1459914477"/><GUILayout><gpos v="4240 -829.149109 0"/></GUILayout><compOutputs><compOutput><uid v="1459914478"/><comptype v="2"/></compOutput></compOutputs><connections><connection><identifier v="Source"/><connRef v="1459906822"/><connRefOutput v="1459906823"/></connection></connections><compImplementation><compInstance><path v="pkg:///blur_hq_grayscale?dependency=1457082787"/><parameters/><outputBridgings><outputBridging><uid v="1459914478"/><identifier v="Blur_HQ"/></outputBridging></outputBridgings></compInstance></compImplementation></compNode><compNode><uid v="1459914523"/><GUILayout><gpos v="4400 -829.149109 0"/></GUILayout><compOutputs><compOutput><uid v="1459914524"/><comptype v="1"/></compOutput></compOutputs><connections><connection><identifier v="input1"/><connRef v="1459914477"/><connRefOutput v="1459914478"/></connection></connections><compImplementation><compFilter><filter v="gradient"/><parameters/><paramsArrays><paramsArray><name v="gradientrgba"/><uid v="1459914567"/><paramsArrayCells><paramsArrayCell><uid v="1459918380"/><parameters><parameter><name v="position"/><paramValue><constantValueFloat1 v="0.900843859"/></paramValue></parameter><parameter><name v="midpoint"/><paramValue><constantValueFloat1 v="0"/></paramValue></parameter><parameter><name v="value"/><paramValue><constantValueFloat4 v="0.600000024 0.380392164 0.250980407 1"/></paramValue></parameter></parameters></paramsArrayCell><paramsArrayCell><uid v="1459918381"/><parameters><parameter><name v="position"/><paramValue><constantValueFloat1 v="0.581331372"/></paramValue></parameter><parameter><name v="midpoint"/><paramValue><constantValueFloat1 v="0"/></paramValue></parameter><parameter><name v="value"/><paramValue><constantValueFloat4 v="0.447058827 0.274509817 0.105882354 1"/></paramValue></parameter></parameters></paramsArrayCell><paramsArrayCell><uid v="1459918382"/><parameters><parameter><name v="position"/><paramValue><constantValueFloat1 v="0.399993896"/></paramValue></parameter><parameter><name v="midpoint"/><paramValue><constantValueFloat1 v="0"/></paramValue></parameter><parameter><name v="value"/><paramValue><constantValueFloat4 v="0.773913026 0.734222293 0.0764913931 1"/></paramValue></parameter></parameters></paramsArrayCell><paramsArrayCell><uid v="1459918383"/><parameters><parameter><name v="position"/><paramValue><constantValueFloat1 v="0.177458033"/></paramValue></parameter><parameter><name v="midpoint"/><paramValue><constantValueFloat1 v="0"/></paramValue></parameter><parameter><name v="value"/><paramValue><constantValueFloat4 v="0.427450985 0.533333361 0.125490203 0"/></paramValue></parameter></parameters></paramsArrayCell></paramsArrayCells></paramsArray></paramsArrays></compFilter></compImplementation></compNode><compNode><uid v="1459915141"/><GUILayout><gpos v="4688 -733.149109 0"/></GUILayout><compOutputs><compOutput><uid v="1459915142"/><comptype v="1"/></compOutput></compOutputs><connections><connection><identifier v="destination"/><connRef v="1459914523"/><connRefOutput v="1459914524"/></connection><connection><identifier v="source"/><connRef v="1459910780"/><connRefOutput v="1459910781"/></connection></connections><compImplementation><compFilter><filter v="blend"/><parameters/></compFilter></compImplementation></compNode><compNode><uid v="1459917319"/><GUILayout><gpos v="848 197.333328 0"/></GUILayout><compOutputs><compOutput><uid v="1459917320"/><comptype v="2"/></compOutput></compOutputs><connections><connection><identifier v="input"/><connRef v="1456609992"/><connRefOutput v="1456609993"/></connection></connections><compImplementation><compFilter><filter v="passthrough"/><parameters/></compFilter></compImplementation></compNode><compNode><uid v="1459917347"/><GUILayout><gpos v="2896 112 0"/></GUILayout><compOutputs><compOutput><uid v="1459917348"/><comptype v="2"/></compOutput></compOutputs><connections><connection><identifier v="input"/><connRef v="1459917319"/></connection></connections><compImplementation><compFilter><filter v="passthrough"/><parameters/></compFilter></compImplementation></compNode><compNode><uid v="1459917373"/><GUILayout><gpos v="2842.66675 -805.333313 0"/></GUILayout><compOutputs><compOutput><uid v="1459917374"/><comptype v="1"/></compOutput></compOutputs><connections><connection><identifier v="input"/><connRef v="1459915141"/><connRefOutput v="1459915142"/></connection></connections><compImplementation><compFilter><filter v="passthrough"/><parameters/></compFilter></compImplementation></compNode><compNode><uid v="1459917435"/><GUILayout><gpos v="2909.05054 -514.949402 0"/></GUILayout><compOutputs><compOutput><uid v="1459917436"/><comptype v="1"/></compOutput></compOutputs><connections><connection><identifier v="input_1"/><connRef v="1459850330"/><connRefOutput v="1459850331"/></connection><connection><identifier v="input_2"/><connRef v="1459917470"/><connRefOutput v="1459917471"/></connection><connection><identifier v="#input"/><connRef v="1459917574"/><connRefOutput v="1457114882"/></connection></connections><compImplementation><compInstance><path v="pkg:///multi_switch?dependency=1299239600"/><parameters><parameter><name v="input_selection"/><relativeTo v="0"/><paramValue><dynamicValue><rootnode v="1459917598"/><paramNodes><paramNode><uid v="1459917598"/><function v="get_integer1"/><type v="16"/><funcDatas><funcData><name v="get_integer1"/><constantValue><constantValueString v="#input"/></constantValue></funcData></funcDatas></paramNode></paramNodes></dynamicValue></paramValue></parameter></parameters><outputBridgings><outputBridging><uid v="1459917436"/><identifier v="output"/></outputBridging></outputBridgings></compInstance></compImplementation><inputValues><compInputValue><identifier v="#input"/><type v="16"/></compInputValue></inputValues></compNode><compNode><uid v="1459917470"/><GUILayout><gpos v="2896 -688 0"/></GUILayout><compOutputs><compOutput><uid v="1459917471"/><comptype v="1"/></compOutput></compOutputs><connections><connection><identifier v="source"/><connRef v="1459917373"/><connRefOutput v="1459917374"/></connection><connection><identifier v="destination"/><connRef v="1459850330"/><connRefOutput v="1459850331"/></connection></connections><compImplementation><compFilter><filter v="blend"/><parameters/></compFilter></compImplementation></compNode><compNode><uid v="1459917574"/><GUILayout><gpos v="2815.79565 -336 501"/></GUILayout><compOutputs><compOutput><uid v="1457114882"/><comptype v="256"/></compOutput></compOutputs><compImplementation><compInputBridge><entry v="1459917575"/><parameters><parameter><name v="outputsize"/><relativeTo v="1"/><paramValue><constantValueInt2 v="0 0"/></paramValue></parameter><parameter><name v="format"/><relativeTo v="1"/><paramValue><constantValueInt1 v="0"/></paramValue></parameter><parameter><name v="pixelsize"/><relativeTo v="1"/><paramValue><constantValueFloat2 v="1 1"/></paramValue></parameter><parameter><name v="pixelratio"/><relativeTo v="1"/><paramValue><constantValueInt1 v="0"/></paramValue></parameter><parameter><name v="tiling"/><relativeTo v="1"/><paramValue><constantValueInt1 v="0"/></paramValue></parameter><parameter><name v="randomseed"/><relativeTo v="1"/><paramValue><constantValueInt1 v="0"/></paramValue></parameter></parameters></compInputBridge></compImplementation></compNode></compNodes><baseParameters/><GUIObjects><GUIObject><type v="COMMENT"/><GUIDependency v="NODE?1456609992"/><GUILayout><gpos v="-40 54 0"/><size v="117.5 40"/></GUILayout><GUIName v="Silhouette Output"/><uid v="1459442888"/><frameColor v="0 0 0 1"/></GUIObject><GUIObject><type v="COMMENT"/><GUILayout><gpos v="224 2442.66675 -100"/><size v="1312 682.666565"/></GUILayout><GUIName v=""/><uid v="1459443009"/><title v="Cells"/><frameColor v="0.101960786 0.552941203 1 0.250980407"/><isTitleVisible v="1"/><isFrameVisible v="1"/></GUIObject><GUIObject><type v="COMMENT"/><GUILayout><gpos v="-672 1429.33337 -100"/><size v="1408 617.619812"/></GUILayout><GUIName v=""/><uid v="1459444036"/><title v="Silhouette"/><frameColor v="0.101960786 0.552941203 1 0.250980407"/><isTitleVisible v="1"/><isFrameVisible v="1"/></GUIObject><GUIObject><type v="COMMENT"/><GUILayout><gpos v="-394.666656 3274.66675 -100"/><size v="2261.33325 693.333313"/></GUILayout><GUIName v=""/><uid v="1459445065"/><title v="Veins"/><frameColor v="0.101960786 0.552941203 1 0.250980407"/><isTitleVisible v="1"/><isFrameVisible v="1"/></GUIObject><GUIObject><type v="COMMENT"/><GUILayout><gpos v="928 -1290.66663 -100"/><size v="1859.56787 981.334229"/></GUILayout><GUIName v=""/><uid v="1459445107"/><title v="Infection"/><frameColor v="0.101960786 0.552941203 1 0.250980407"/><isTitleVisible v="1"/><isFrameVisible v="1"/></GUIObject><GUIObject><type v="COMMENT"/><GUILayout><gpos v="1194.66663 618.666687 -100"/><size v="1258.66675 917.333313"/></GUILayout><GUIName v=""/><uid v="1459445193"/><title v="Colormap"/><frameColor v="0.101960786 0.552941203 1 0.250980407"/><isTitleVisible v="1"/><isFrameVisible v="1"/></GUIObject><GUIObject><type v="COMMENT"/><GUILayout><gpos v="1248 1888 -100"/><size v="991.999939 501.333344"/></GUILayout><GUIName v=""/><uid v="1459445239"/><title v="Height"/><frameColor v="0.101960786 0.552941203 1 0.250980407"/><isTitleVisible v="1"/><isFrameVisible v="1"/></GUIObject></GUIObjects><options><option><name v="defaultParentSize"/><value v="11x11"/></option><option><name v="export/fromGraph/autoExport"/><value v="false"/></option><option><name v="export/fromGraph/destination"/><value v="C:/Users/Jonathan/Documents/Projects/Tomatoes/Kaust Tomatoes/05 Tomatoes Blender/textures"/></option><option><name v="export/fromGraph/extension"/><value v="png"/></option><option><name v="export/fromGraph/outputs/ambientOcclusion"/><value v="true"/></option><option><name v="export/fromGraph/outputs/basecolor"/><value v="true"/></option><option><name v="export/fromGraph/outputs/height"/><value v="true"/></option><option><name v="export/fromGraph/outputs/normal"/><value v="true"/></option><option><name v="export/fromGraph/outputs/output"/><value v="true"/></option><option><name v="export/fromGraph/outputsColorspace/ambientOcclusion"/><value v="Raw"/></option><option><name v="export/fromGraph/outputsColorspace/basecolor"/><value v="sRGB"/></option><option><name v="export/fromGraph/outputsColorspace/height"/><value v="Raw"/></option><option><name v="export/fromGraph/outputsColorspace/normal"/><value v="Raw"/></option><option><name v="export/fromGraph/outputsColorspace/output"/><value v="Raw"/></option><option><name v="export/fromGraph/pattern"/><value v="$(graph)_$(identifier)"/></option></options><root><rootOutputs><rootOutput><output v="1456513308"/><format v="0"/><usertag v=""/></rootOutput><rootOutput><output v="1456513310"/><format v="0"/><usertag v=""/></rootOutput><rootOutput><output v="1456513312"/><format v="0"/><usertag v=""/></rootOutput><rootOutput><output v="1456513314"/><format v="0"/><usertag v=""/></rootOutput><rootOutput><output v="1456610205"/><format v="0"/><usertag v=""/></rootOutput></rootOutputs></root></graph></content></package>
