# Supplementary material for: Synthetic data at scale: a development model to efficiently leverage machine learning in agriculture
Source: Front Plant Sci. 2024 Sep 16;15:1360113. doi: 10.3389/fpls.2024.1360113 (PMC11439777; doi:10.3389/fpls.2024.1360113)
Supplement: Supplementary file 1 [file DataSheet1.zip › Plant Images/move_script.py]

import os
from pathlib import Path
import json
import shutil

from os.path import join

def is_image(fn):
	if fn.upper().endswith(".JPG"):
		return True
	if fn.upper().endswith(".JPEG"):
		return True
	if fn.upper().endswith(".PNG"):
		return True
	if fn.upper().endswith(".MP4"):
		return True
	return False

def collect_files(input_path, mod):
	files = set()
	i = 0
	while True:
		fn = "{:04}.png".format(i)
		fn = join(input_path, fn)
		if os.path.exists(fn):
			if i % 2 != mod:
				files.add(fn)
			i = i+1
		else:
			break
	return list(files)


def copy_files(copy_list, output_path):
	os.makedirs(output_path, exist_ok=True)
	for move_from in copy_list:
		move_to = join(output_path, os.path.basename(move_from))
		print(move_from, move_to)
		#shutil.move(move_from, move_to)
		shutil.copy(move_from, move_to)


if __name__ == '__main__':
	p_in  = r"C:\Plant Image\renderings"
	p_out = r"C:\Classifier\dataset"
	
	split = 0.8
	fns = collect_files(p_in, mod=1)
	to = int(len(fns)*split)
	copy_files(fns[:to], join(p_out, "train/healthy"))
	copy_files(fns[to:], join(p_out, "val/healthy"))
	
	fns = collect_files(p_in, mod=0)
	to = int(len(fns)*split)
	copy_files(fns[:to], join(p_out, "train/infected"))
	copy_files(fns[to:], join(p_out, "val/infected"))
	
	#for f in list(fns)[:10]:
		#print(f)
	
