# Supplementary material for: Synthetic data at scale: a development model to efficiently leverage machine learning in agriculture
Source: Front Plant Sci. 2024 Sep 16;15:1360113. doi: 10.3389/fpls.2024.1360113 (PMC11439777; doi:10.3389/fpls.2024.1360113)
Supplement: Supplementary file 1 [file DataSheet1.zip › Readme.txt]

Texture Generation
==================

Texture generation required Adobe Substance 3D designer.

"Tomato_Leaf.sbs" project file
"Tomato_Leaf.sbsar" compiled project file for batch generation
"gen_maps/main.py" python script to automatically generate a large number of texture with random parameters

Using ImageMagick (https://imagemagick.org/index.php), the individual textures are combined into a texture atlas, that can be read by Blender. This is automatically done by the generation control script.


Plant Images
================

Texture count: The 'leave stem' computes UV coordinates for the texture atlas. If in the texture generation a different amount of textures were combined into the atlas, the 'num_textures' input of the Texture Atlas group should be adjusted. If this is set incorrectly, very obvious UV offset artifacts will appear, and the leaves will look broken.

The blend file is set up to generate a new picture for every frame (where the frame number is the rng seed). To render a large dataset, use "Render Animation".

After rendering, the "move_script.py" should be used to copy the rendered images in the folder structure required by the neural classifier.


Classifier
================

Please see "Classifier/Readme.md".
